# Supplementary material for: Endogenous HIF2A reporter systems for high-throughput functional screening
Source: Sci Rep. 2018 Aug 13;8:12063. doi: 10.1038/s41598-018-30499-2 (PMC6089976; doi:10.1038/s41598-018-30499-2)
Supplement: Supplementary file 2 — Supplementary Table 1 [file 41598_2018_30499_MOESM2_ESM.xlsx]

## Sheet: Sheet1
Supplementary Table 1. Chromatin Library Gene List
No.	Gene_Symbol
1	ACTB
2	ACTL6A
3	ACTL6B
4	ACTR5
5	ACTR8
6	ADA
7	ADAR
8	ADPRH
9	ADPRHL2
10	AEBP2
11	AICDA
12	AIRE
13	AKAP1
14	ALKBH2
15	ALKBH3
16	ANP32E
17	APBB1
18	APOBEC2
19	APOBEC3H
20	APOBEC4
21	ARID1A
22	ARID1B
23	ARID2
24	ARID3A
25	ARID3B
26	ARID3C
27	ARID4A
28	ARID4B
29	ARID5A
30	ARID5B
31	ARIH2
32	ART1
33	ASAP1
34	ASF1A
35	ASF1B
36	ASH1L
37	ASH2L
38	ASXL1
39	ASXL2
40	ASXL3
41	ATAD2
42	ATAD2B
43	ATAT1
44	ATF2
45	ATF7IP
46	ATM
47	ATP6V1A
48	ATR
49	ATRX
50	ATXN3
51	ATXN7
52	ATXN7L3
53	AURKA
54	AURKB
55	BABAM1
56	BAG6
57	BAHCC1
58	BAHD1
59	BANP
60	BAP1
61	BAZ1A
62	BAZ1B
63	BAZ2A
64	BAZ2B
65	BCL11A
66	BCL11B
67	BCL7A
68	BCL7B
69	BCL7C
70	BCOR
71	BCORL1
72	BEND3
73	BMI1
74	BOP1
75	BPTF
76	BRCA1
77	BRCA2
78	BRCC3
79	BRD1
80	BRD2
81	BRD3
82	BRD4
83	BRD7
84	BRD8
85	BRD9
86	BRDT
87	BRE
88	BRPF1
89	BRPF3
90	BRWD1
91	BRWD3
92	BTAF1
93	BUB3
94	C11orf30
95	C17orf49
96	CAMK4
97	CARM1
98	CBX1
99	CBX2
100	CBX3
101	CBX4
102	CBX5
103	CBX6
104	CBX7
105	CBX8
106	CCDC101
107	CCT2
108	CDA
109	CDC6
110	CDC73
111	CDCA7L
112	CDK2AP1
113	CDK5
114	CDK8
115	CDK9
116	CDY2
117	CDYL
118	CDYL2
119	CECR2
120	CHAF1A
121	CHAF1B
122	CHD1
123	CHD1L
124	CHD2
125	CHD3
126	CHD4
127	CHD5
128	CHD6
129	CHD7
130	CHD8
131	CHD9
132	CHEK1
133	CHRAC1
134	COPRS
135	CREBBP
136	CSNK2A1
137	CSNK2B
138	CTCF
139	CTCFL
140	CTR9
141	CTSL
142	CXCR4
143	CXXC1
144	DAXX
145	DIDO1
146	DMAP1
147	DNAJC2
148	DNMT1
149	DNMT3A
150	DNMT3B
151	DNMT3L
152	DOT1L
153	DPF1
154	DPF2
155	DPF3
156	DPY30
157	DTX3L
158	DZIP3
159	EDF1
160	EED
161	EHMT1
162	EHMT2
163	EID1
164	EIF4A3
165	ELP2
166	ELP3
167	ELP4
168	EMG1
169	ENY2
170	EP300
171	EP400
172	EPAS1
173	EPC1
174	EPC2
175	ERBB2
176	ERBB3
177	ERBB4
178	ERCC5
179	ERCC6
180	ERG
181	ESCO1
182	ESCO2
183	EYA1
184	EYA2
185	EYA3
186	EYA4
187	EZH1
188	EZH2
189	FAM175A
190	FAM175B
191	FARSA
192	FBXL19
193	FBXO17
194	FBXO44
195	FBXW9
196	FKBP1A
197	FKBP2
198	FKBP5
199	FLYWCH1
200	FOXA1
201	FOXA2
202	FOXA3
203	FTSJ3
204	FUBP3
205	FUS
206	G2E3
207	GADD45A
208	GADD45B
209	GATAD2A
210	GATAD2B
211	GFI1B
212	GLYR1
213	GPS2
214	GSG2
215	GTF3C4
216	GTF3C5
217	H1F0
218	H1FOO
219	H1FX
220	H2AFB2
221	H2AFJ
222	H2AFV
223	H2AFX
224	H2AFY
225	H2AFY2
226	H2AFZ
227	H2BFM
228	H3F3A
229	H3F3B
230	HAT1
231	HCFC1
232	HDAC1
233	HDAC10
234	HDAC11
235	HDAC2
236	HDAC3
237	HDAC4
238	HDAC5
239	HDAC6
240	HDAC7
241	HDAC8
242	HDAC9
243	HDGF
244	HDGFL1
245	HDGFRP2
246	HDGFRP3
247	HELLS
248	HIF1AN
249	HIRA
250	HIST1H1A
251	HIST1H1B
252	HIST1H1C
253	HIST1H1D
254	HIST1H1E
255	HIST1H1T
256	HIST1H2AA
257	HIST1H2AD
258	HIST1H2AE
259	HIST1H2AG
260	HIST1H2AH
261	HIST1H2AI
262	HIST1H2AJ
263	HIST1H2AK
264	HIST1H2AL
265	HIST1H2AM
266	HIST1H2BA
267	HIST1H2BB
268	HIST1H2BC
269	HIST1H2BE
270	HIST1H2BF
271	HIST1H2BG
272	HIST1H2BH
273	HIST1H2BI
274	HIST1H2BJ
275	HIST1H2BK
276	HIST1H2BL
277	HIST1H2BM
278	HIST1H2BN
279	HIST1H3A
280	HIST1H3B
281	HIST1H3C
282	HIST1H3D
283	HIST1H3E
284	HIST1H3F
285	HIST1H3G
286	HIST1H3H
287	HIST1H3I
288	HIST1H3J
289	HIST1H4A
290	HIST1H4C
291	HIST1H4D
292	HIST1H4E
293	HIST1H4F
294	HIST1H4H
295	HIST1H4I
296	HIST1H4J
297	HIST1H4L
298	HIST2H2AB
299	HIST2H2AC
300	HIST2H2BF
301	HIST2H3C
302	HIST2H4A
303	HIST4H4
304	HJURP
305	HLTF
306	HMG20A
307	HMG20B
308	HMGA1
309	HMGA2
310	HMGB1
311	HMGB2
312	HMGB3
313	HMGN3
314	HMGN5
315	HMGXB4
316	HNF1B
317	HNRNPA0
318	HNRNPA1
319	HNRNPA2B1
320	HP1BP3
321	HPRT1
322	HR
323	HUWE1
324	IKBKAP
325	IKZF1
326	IMP3
327	ING1
328	ING2
329	ING3
330	ING4
331	ING5
332	INO80
333	INO80B
334	INO80C
335	INO80D
336	INO80E
337	INTS12
338	IWS1
339	JAK2
340	JARID2
341	JHDM1D
342	JMJD1C
343	JMJD4
344	JMJD6
345	JMJD8
346	KANSL1
347	KANSL2
348	KANSL3
349	KAT2A
350	KAT2B
351	KAT5
352	KAT6A
353	KAT6B
354	KAT7
355	KAT8
356	KDM1A
357	KDM1B
358	KDM2A
359	KDM2B
360	KDM3A
361	KDM3B
362	KDM4A
363	KDM4B
364	KDM4C
365	KDM4D
366	KDM4E
367	KDM5A
368	KDM5B
369	KDM5C
370	KDM5D
371	KDM6A
372	KDM6B
373	KDM8
374	KIAA1045
375	KIAA1958
376	KLF6
377	KMT2A
378	KMT2B
379	KMT2C
380	KMT2D
381	KMT2E
382	L3MBTL1
383	L3MBTL2
384	L3MBTL3
385	L3MBTL4
386	LBR
387	LEF1
388	LEO1
389	LMNA
390	LMNB1
391	LMNB2
392	LNX1
393	LOXL2
394	LRWD1
395	MAP3K12
396	MBD1
397	MBD2
398	MBD3
399	MBD4
400	MBD5
401	MBD6
402	MBTD1
403	MCM2
404	MCM3
405	MCM4
406	MCM5
407	MCM6
408	MCM7
409	MCM9
410	MCRS1
411	MDC1
412	MEAF6
413	MECOM
414	MECP2
415	MED1
416	MED10
417	MED11
418	MED12
419	MED12L
420	MED13
421	MED13L
422	MED14
423	MED15
424	MED16
425	MED17
426	MED18
427	MED19
428	MED20
429	MED21
430	MED22
431	MED23
432	MED24
433	MED25
434	MED26
435	MED27
436	MED28
437	MED29
438	MED30
439	MED31
440	MED4
441	MED6
442	MED7
443	MED8
444	MED9
445	MEN1
446	METTL8
447	MGEA5
448	MGMT
449	MINA
450	MIS12
451	MIS18A
452	MIS18BP1
453	MKI67
454	MLLT1
455	MLLT3
456	MORF4L1
457	MORF4L2
458	MPHOSPH8
459	MRGBP
460	MSH6
461	MSL1
462	MSL2
463	MSL3
464	MTA1
465	MTA2
466	MTA3
467	MTERF
468	MTF2
469	MTR
470	MUM1
471	MUM1L1
472	MYSM1
473	NAA10
474	NAA15
475	NAA60
476	NAP1L1
477	NAP1L2
478	NAP1L3
479	NAP1L4
480	NAP1L5
481	NASP
482	NAT10
483	NAT6
484	NBN
485	NCOA1
486	NCOA3
487	NCOA6
488	NCOR1
489	NCOR2
490	NEDD4L
491	NEK6
492	NEK9
493	NFRKB
494	NOC2L
495	NONO
496	NPM1
497	NPM2
498	NR0B2
499	NR3C1
500	NSD1
501	OGT
502	OIP5
503	ORC1
504	P4HA1
505	PADI1
506	PADI2
507	PADI3
508	PADI4
509	PADI6
510	PAF1
511	PAG1
512	PARG
513	PARP1
514	PARP10
515	PARP11
516	PARP12
517	PARP14
518	PARP16
519	PARP2
520	PARP3
521	PARP4
522	PARP6
523	PARP8
524	PARP9
525	PAX5
526	PAX6
527	PAX9
528	PAXIP1
529	PBRM1
530	PCGF1
531	PCGF2
532	PCGF6
533	PCMT1
534	PCNA
535	PEBP1
536	PHC1
537	PHC2
538	PHC3
539	PHF1
540	PHF10
541	PHF11
542	PHF12
543	PHF13
544	PHF14
545	PHF15
546	PHF16
547	PHF17
548	PHF19
549	PHF2
550	PHF20
551	PHF20L1
552	PHF21A
553	PHF21B
554	PHF23
555	PHF3
556	PHF5A
557	PHF6
558	PHF7
559	PHF8
560	PHIP
561	PHRF1
562	PKN1
563	POGZ
564	POLE3
565	POLR2B
566	PPARGC1A
567	PPIB
568	PPP4C
569	PRDM1
570	PRDM10
571	PRDM11
572	PRDM12
573	PRDM13
574	PRDM14
575	PRDM15
576	PRDM16
577	PRDM2
578	PRDM4
579	PRDM5
580	PRDM6
581	PRDM7
582	PRDM8
583	PRDM9
584	PRKAA1
585	PRKAA2
586	PRKCB
587	PRKCD
588	PRKDC
589	PRMT1
590	PRMT2
591	PRMT3
592	PRMT5
593	PRMT6
594	PRMT7
595	PRMT8
596	PRPF19
597	PSD3
598	PSIP1
599	PSMC5
600	PSMC6
601	PYGO1
602	PYGO2
603	RAD18
604	RAG1
605	RAG2
606	RAI1
607	RB1
608	RBBP4
609	RBBP5
610	RBBP7
611	RBL1
612	RBL2
613	RC3H1
614	RCBTB1
615	RCOR1
616	RERE
617	REST
618	RFWD2
619	RFXAP
620	RING1
621	RNF168
622	RNF17
623	RNF2
624	RNF20
625	RNF217
626	RNF40
627	RNF8
628	RPS19BP1
629	RPS6KA3
630	RPS6KA4
631	RPS6KA5
632	RRP8
633	RSF1
634	RTF1
635	RUVBL1
636	RUVBL2
637	SAP18
638	SAP30
639	SAP30L
640	SATB1
641	SATB2
642	SCMH1
643	SCML2
644	SENP2
645	SENP5
646	SENP6
647	SENP7
648	SET
649	SETD1A
650	SETD1B
651	SETD2
652	SETD3
653	SETD4
654	SETD5
655	SETD6
656	SETD7
657	SETD8
658	SETDB1
659	SETDB2
660	SETMAR
661	SF1
662	SF3B3
663	SFMBT1
664	SFMBT2
665	SHPRH
666	SIAH2
667	SIK1
668	SIN3A
669	SIN3B
670	SIRT1
671	SIRT2
672	SIRT3
673	SIRT4
674	SIRT5
675	SIRT6
676	SIRT7
677	SLK
678	SMARCA1
679	SMARCA2
680	SMARCA4
681	SMARCA5
682	SMARCAD1
683	SMARCAL1
684	SMARCB1
685	SMARCC1
686	SMARCC2
687	SMARCD1
688	SMARCD2
689	SMARCD3
690	SMARCE1
691	SMN1
692	SMNDC1
693	SMYD1
694	SMYD2
695	SMYD3
696	SMYD4
697	SMYD5
698	SND1
699	SOX10
700	SOX14
701	SOX15
702	SP100
703	SP110
704	SP140
705	SP140L
706	SPIN1
707	SPTY2D1
708	SRCAP
709	SS18
710	SS18L1
711	SSRP1
712	STK31
713	SUB1
714	SUDS3
715	SUPT16H
716	SUPT4H1
717	SUPT5H
718	SUPT6H
719	SUPT7L
720	SUV39H1
721	SUV39H2
722	SUV420H1
723	SUV420H2
724	SUZ12
725	TADA1
726	TADA2A
727	TADA2B
728	TADA3
729	TAF1
730	TAF10
731	TAF12
732	TAF1L
733	TAF3
734	TAF5
735	TAF5L
736	TAF6L
737	TAF9
738	TAF9B
739	TBL1XR1
740	TCF20
741	TCF7
742	TCF7L1
743	TCF7L2
744	TDRD3
745	TDRD5
746	TDRD7
747	TDRD9
748	TDRKH
749	TET1
750	TET2
751	TET3
752	TFPT
753	TIPARP
754	TLK1
755	TLK2
756	TNRC18
757	TOP1
758	TOP2A
759	TOP2B
760	TOX
761	TOX4
762	TP53BP1
763	TRDMT1
764	TRIM24
765	TRIM28
766	TRIM33
767	TRIM37
768	TRIM5
769	TRIM66
770	TRRAP
771	TTF2
772	UBA1
773	UBA7
774	UBE2A
775	UBE2B
776	UBE2C
777	UBE2E1
778	UBE2E3
779	UBE2I
780	UBE2M
781	UBE2N
782	UBE2Q2
783	UBE3A
784	UBE4A
785	UBN1
786	UBN2
787	UBR1
788	UBR2
789	UBR3
790	UBR4
791	UBR5
792	UBR7
793	UCHL5
794	UHRF1
795	UIMC1
796	USP12
797	USP13
798	USP16
799	USP21
800	USP22
801	USP27X
802	USP3
803	USP34
804	USP35
805	USP46
806	USP49
807	USP51
808	USP7
809	UTP3
810	UTY
811	VHL
812	VPS72
813	VRK2
814	WAC
815	WBSCR22
816	WDHD1
817	WDR5
818	WDR5B
819	WDR61
820	WDR77
821	WDR82
822	WHSC1
823	WHSC1L1
824	WIZ
825	WNT5A
826	YEATS2
827	YEATS4
828	YWHAQ
829	YY1
830	ZBTB21
831	ZBTB33
832	ZCWPW1
833	ZMYND11
834	ZMYND8
835	ZNF304
836	ZNF787
