# Supplementary material for: Endogenous HIF2A reporter systems for high-throughput functional screening
Source: Sci Rep. 2018 Aug 13;8:12063. doi: 10.1038/s41598-018-30499-2 (PMC6089976; doi:10.1038/s41598-018-30499-2)
Supplement: Supplementary file 3 — Supplementary Table 2 [file 41598_2018_30499_MOESM3_ESM.xlsx]

## Sheet: Sheet1
Supplementary Table 2. List of sgRNAs analysed in screen
List of sgRNAs				Normalised Screen Counts
No.	gRNA_ID	Gene_Symbol	GuideSequence	H2AmC2 Control	H2AmC2 Sample	H2AmC3 Control	H2AmC3 Sample	Plasmid
1	sgACTB_1	ACTB	GGAGGAGCTGGAAGCAGCCG	102.533	172.316	71.733	139.903	120.942
2	sgACTB_2	ACTB	GCCGTTGTCGACGACGAGCG	41.6852	73.3149	19.9575	61.9729	36.2667
3	sgACTB_3	ACTB	CAACCGCGAGAAGATGACCC	243.428	338.414	202.311	324.46	228.698
4	sgACTB_4	ACTB	GATAGCAACGTACATGGCTG	104.166	101.449	123.308	151.602	137.794
5	sgACTB_5	ACTB	CCTGGACTTCGAGCAAGAGA	79.3841	98.4608	94.6165	123.265	99.4093
6	sgACTB_6	ACTB	CAGTCTCCACTCACCCAGGA	147.826	366.007	122.872	243.472	237.457
7	sgACTB_7	ACTB	GCTCCCCTACCTGGTGCCTG	105.361	92.6475	22.85	76.7543	89.9237
8	sgACTB_8	ACTB	TCCTTCCCAGGGCGTGATGG	11.4268	23.6993	27.6077	22.4197	41.4206
9	sgACTB_9	ACTB	GGGACGACATGGAGAAAATC	90.4797	124.228	90.5737	138.096	119.361
10	sgACTL6A_1	ACTL6A	ATAATACAACAGTGGAACGG	3.82075	2.51458	37.4021	13.7291	93.1488
11	sgACTL6A_2	ACTL6A	ATGGTGGTAGAAAGAGATGA	73.4105	93.0936	121.275	116.716	188.353
12	sgACTL6A_3	ACTL6A	ACTGCAATTCCAGTCCACGA	14.6442	10.9641	35.9168	9.68095	110.286
13	sgACTL6A_4	ACTL6A	CATGTTGTCACCACAAGTGT	83.8082	22.0634	105.673	60.0417	224.398
14	sgACTL6A_5	ACTL6A	GGCGATAAAGGCAAACAAGG	145.413	152.484	235.123	122.584	179.847
15	sgACTL6A_6	ACTL6A	GGTGCCTCTGACATGAGAAC	32.2694	12.0051	43.1091	27.9782	87.8685
16	sgACTL6A_7	ACTL6A	GTTTTGCAAAGGAAGAAGGC	109.181	81.9673	72.5595	105.847	109.496
17	sgACTL6A_8	ACTL6A	GTAATAAAGTCTCCAGCAAG	112.493	110.06	148.179	135.781	137.478
18	sgACTL6A_9	ACTL6A	GAGCGGCTAAAGATTCCAGA	47.2803	17.0478	65.0433	64.7336	140.798
19	sgACTL6B_1	ACTL6B	GGCCAGCAGCCCCACTGTGG	125.777	104.531	99.0615	58.9399	119.203
20	sgACTL6B_2	ACTL6B	GCCCTGCACGTGCCTCGGGA	101.445	86.2393	47.7438	42.3882	84.264
21	sgACTL6B_3	ACTL6B	GGAGCCTCGGACATGAGCAC	109.678	99.1502	85.9724	60.735	91.726
22	sgACTL6B_4	ACTL6B	CAGTGGAGCCACCCACACCA	342.768	269.412	269.186	312.613	268.506
23	sgACTL6B_5	ACTL6B	GAGATGAAGTCCCCTGCCAG	159.301	138.37	144.147	117.236	154.426
24	sgACTL6B_6	ACTL6B	GAAGAAGGAGAAGCTACCCC	110.553	122.43	53.3949	91.5605	75.1261
25	sgACTL6B_7	ACTL6B	CGAGCGACTCCGCATCCCTG	123.471	95.6217	76.3231	92.4271	101.718
26	sgACTL6B_8	ACTL6B	GGGAGTGTCATTGTCACCGG	137.05	90.2951	86.2516	59.8931	84.4853
27	sgACTL6B_9	ACTL6B	GTCTCCCCGCACAGATGAGG	91.9347	60.6609	74.7484	80.2207	72.6283
28	sgACTR5_1	ACTR5	GGGTCGTTCCAAGTCCGCGC	59.6179	50.4674	62.4188	95.4353	78.288
29	sgACTR5_2	ACTR5	GCAGCCTGGAGCCACTGCGC	119.969	81.4806	77.574	107.543	117.875
30	sgACTR5_3	ACTR5	GAGCGCAGCATCCAGCGCAG	118.065	127.987	99.3072	156.443	113.195
31	sgACTR5_4	ACTR5	TCAGCTGGAGGAGACGCTGG	42.8918	8.4225	11.8047	49.3951	103.551
32	sgACTR5_5	ACTR5	TGAGCACAGCTACATCGCTG	187.465	86.6584	122.448	143.803	201.506
33	sgACTR5_6	ACTR5	GGCGGCAGCAGCAATTGCGG	41.3067	85.4958	71.398	70.0321	82.1455
34	sgACTR5_7	ACTR5	CCAGAAGCTCAGTATAGCAG	89.5097	176.697	135.347	141.958	117.653
35	sgACTR5_8	ACTR5	AGCGGAAGTCAACCTCGAGG	116.196	149.564	138.831	113.819	153.825
36	sgACTR5_9	ACTR5	GGTGTTTCCTCTGAAAACAA	101.812	81.4941	106.924	84.0212	81.1021
37	sgACTR8_1	ACTR8	GTACAGCTCCATCCTAGTGG	73.103	40.5713	131.974	130.879	189.46
38	sgACTR8_2	ACTR8	GAGAACGGAAAGGAGAAGGG	2.88627	4.59655	21.1525	6.30128	90.5245
39	sgACTR8_3	ACTR8	GAAGGGCGGCGAGAAGGAGA	33.5233	42.099	64.0717	58.9523	75.221
40	sgACTR8_4	ACTR8	GGACAGTTGGCTCCTAAGGG	72.0857	50.6702	123.52	101.86	163.848
41	sgACTR8_5	ACTR8	GGCCGGCAACGATTCCGAGG	10.2912	12.5053	54.3665	28.2258	65.8935
42	sgACTR8_6	ACTR8	GCTGTTTGAAGGAAAAGCCC	99.6353	63.3648	154.679	171.335	143.897
43	sgACTR8_7	ACTR8	GGGTGATACGGAGAACGGAA	41.2003	31.7297	46.2808	46.4611	47.1752
44	sgACTR8_8	ACTR8	GAGAAGGAGAAGGAGCAGCG	41.6498	10.518	107.75	73.9689	132.356
45	sgACTR8_9	ACTR8	GACAAGTGTATGCTGTGTGG	66.3013	41.5312	137.848	132.785	168.465
46	sgADA_1	ADA	GAAGTACCAGCAGCAGACCG	144.514	149.929	182.164	295.232	153.161
47	sgADA_2	ADA	GTGGCGCATGCAGCACAGGA	111.63	79.5338	101.831	79.0446	70.5414
48	sgADA_3	ADA	CCGTACTGTCCACGCCGGGG	77.527	68.6778	96.3811	58.1847	79.3314
49	sgADA_4	ADA	CCTCCCAGCTAACACAGCAG	201.707	274.008	181.862	205.962	154.805
50	sgADA_5	ADA	GTAGAGATGAAGGCCAAAGA	321.109	331.695	259.157	267.662	223.545
51	sgADA_6	ADA	AGAGGGCGTGGTGTATGTGG	161.82	151.186	109.068	123.686	143.707
52	sgADA_7	ADA	AGGGGACCTCACCCCAGACG	189.181	167.842	173.721	166.173	160.655
53	sgADA_8	ADA	GTGGTGGCCCTAGTGGGCCA	107.774	116.157	121.275	77.7818	63.6485
54	sgADA_9	ADA	GGGACACGGCTACCACACCC	47.8008	86.8748	133.984	83.3156	60.0756
55	sgADAR_1	ADAR	GCTAGAGGAAGCCAAAGCCA	141.664	242.157	213.803	200.638	193.443
56	sgADAR_2	ADAR	AAGGATGTGGCTGAAGGGGT	103.113	76.0053	86.4638	85.9401	106.682
57	sgADAR_3	ADAR	CATGAAGGCCCTGCATGGGG	66.3959	89.2677	122.146	70.7006	117.053
58	sgADAR_4	ADAR	TGAATTCAGCAGCAAAGCCA	91.8992	82.2917	185.313	158.956	195.024
59	sgADAR_5	ADAR	AGAACGCATGGGTTTCACAG	54.9218	76.884	151.753	113.621	308.915
60	sgADAR_6	ADAR	TCAGAGTGTTGAAGCACCGG	31.1575	15.4255	32.7003	44.5423	150.632
61	sgADAR_7	ADAR	ATACAACTCCCAGACTGCGA	109.335	91.0928	115.601	113.497	215.007
62	sgADAR_8	ADAR	GTAGTGACAAAATCCTACGC	49.3268	77.8033	81.5051	45.9536	157.493
63	sgADAR_9	ADAR	GATAAATGGGCTGCAGGAAG	19.0446	50.1024	95.711	97.0571	159.106
64	sgADPRH_1	ADPRH	ATAGCAGACCACCCTTGCAG	223.295	247.484	196.47	197.543	193.222
65	sgADPRH_2	ADPRH	GCAGTGGGGAAAAGGACTGA	115.025	94.5402	150.044	107.629	134.569
66	sgADPRH_3	ADPRH	GTGCAGCTGGAGATGCCCTG	197.615	165.016	158.42	159.426	147.217
67	sgADPRH_4	ADPRH	GTATCTTCTCCCCATCCTGG	129.835	72.2199	98.8158	87.3885	140.798
68	sgADPRH_5	ADPRH	GCATGGAAGACATGGATGGG	175.4	207.439	286.24	224.531	168.022
69	sgADPRH_6	ADPRH	CGGGCAAGCCCAATGGCTGG	172.312	189.554	162.876	156.17	143.676
70	sgADPRH_7	ADPRH	TGGGGTACTACAATGGGAAG	312.687	293.517	219.532	225.249	222.564
71	sgADPRH_8	ADPRH	AAGTGGGAGTTCCTCCAGGA	126.215	82.1295	79.5954	76.1725	87.8053
72	sgADPRH_9	ADPRH	GAACCTGAGACCGATGCACA	129.787	115.333	134.934	94.4326	102.287
73	sgADPRHL2_1	ADPRHL2	GCAGCCTCGGAAGCGCGAGA	49.173	27.8497	24.045	64.9936	56.6924
74	sgADPRHL2_2	ADPRHL2	GGCTAGCAGGGACTGCACCA	116.373	95.0945	53.3391	95.1506	118.539
75	sgADPRHL2_3	ADPRHL2	GCAACTCCTGGGCCACATGG	87.2977	139.032	102.881	203.411	194.866
76	sgADPRHL2_4	ADPRHL2	GCGCTGCTCGGGGACTGCGT	112.411	71.1383	68.3826	65.7859	62.9845
77	sgADPRHL2_5	ADPRHL2	GTACAAGAAAGACCCTGACA	125.742	110.493	97.8776	132.797	122.902
78	sgADPRHL2_6	ADPRHL2	GGGAAAGGCTCCTATGGCAA	64.8109	146.387	109.157	129.851	109.527
79	sgADPRHL2_7	ADPRHL2	CAATGGAGGTGCCATGCGGG	56.9328	59.0792	32.0526	46.5602	53.657
80	sgADPRHL2_8	ADPRHL2	GGAGATGCCAGCCACCCGCA	105.136	110.047	105.818	107.295	87.9633
81	sgADPRHL2_9	ADPRHL2	GGCGCCATTGTAACCCAGGG	95.992	94.3509	124.972	104.931	85.0544
82	sgAEBP2_1	AEBP2	GTAGACAGCACAATTTCCAG	152.937	173.641	113.937	129.121	127.139
83	sgAEBP2_2	AEBP2	AAGCTGGAATGAACAAAAGG	258.084	203.843	225.15	149.238	185.665
84	sgAEBP2_3	AEBP2	CATGTAGATGGTCAGCGAGG	62.0192	70.3677	70.3258	68.0019	63.3007
85	sgAEBP2_4	AEBP2	AGGCATATGCTGACACACAG	341.81	340.199	296.503	352.463	228.066
86	sgAEBP2_5	AEBP2	CCAGCAATGATGAATGGACA	235.704	293.76	254.768	220.471	208.684
87	sgAEBP2_6	AEBP2	AGTTGAAGCAAGCCTGGCAC	142.208	160.798	132.421	138.962	108.674
88	sgAEBP2_7	AEBP2	AAAAGTTTCTAGCCAGCCAA	162.778	357.936	171.197	161.642	103.551
89	sgAEBP2_8	AEBP2	GAAGAATCTCCTTCTAAAGC	152.712	139.451	125.418	135.533	123.945
90	sgAEBP2_9	AEBP2	TGTGCATCGAAGAAATCATG	171.118	173.574	213.904	172.437	134.348
91	sgAICDA_1	AICDA	ACAGCCTCTTGATGAACCGG	159.809	109.574	152.624	173.972	134.285
92	sgAICDA_2	AICDA	GGAGGAAGAGCAATTCCACG	52.8754	66.5418	100.927	79.1189	90.0186
93	sgAICDA_3	AICDA	GGACCGCAAGGCTGAGCCCG	78.0356	75.6808	83.5601	70.0693	53.3724
94	sgAICDA_4	AICDA	ATGTCCGCTGGGCTAAGGGT	171.319	91.8634	94.315	91.9814	99.6939
95	sgAICDA_5	AICDA	GTCGTAGCAGGGGCTCCAGG	79.1002	91.4848	102.479	100.325	103.52
96	sgAICDA_6	AICDA	GTCGGGCACAGTCGTAGCAG	33.6061	13.7491	26.4238	40.4693	24.9788
97	sgAICDA_7	AICDA	GAAGATCCTCAGACTGAGGT	98.1094	40.5848	71.1523	47.0058	46.9855
98	sgAICDA_8	AICDA	AGAACTTTCAAAGCCTGGGA	132.496	77.4789	93.3434	92.9223	72.818
99	sgAICDA_9	AICDA	CCCAGTCCGAGATGTAGCGG	94.4069	68.6643	99.8097	69.8588	84.3272
100	sgAIRE_1	AIRE	GCACCGCACGGAGATCGCGG	174.442	182.74	166.461	140.337	118.95
101	sgAIRE_2	AIRE	TCAGCCAGCCCCGGAAGGGG	81.0993	77.2761	69.0862	85.4201	48.3451
102	sgAIRE_3	AIRE	GCTTCATCTGAAGGAAAAGG	263.49	230.341	267.544	236.23	202.044
103	sgAIRE_4	AIRE	GCAGCCAGGACAGGAGGGCG	91.0357	166.598	135.425	179.915	119.456
104	sgAIRE_5	AIRE	AACAAGGCCCGCAGCAGCAG	218.185	223.162	262.541	233.989	170.204
105	sgAIRE_6	AIRE	ACTGGGGAGGGCCAGAGGGG	31.9382	6.5298	74.3575	33.091	85.7184
106	sgAIRE_7	AIRE	GGGGATCTCCCGGAGCGGAG	81.4187	92.6204	43.1202	80.852	72.4702
107	sgAIRE_8	AIRE	GAGGAGTCCAGCCCTGGCAG	219.557	159.433	124	131.238	176.875
108	sgAIRE_9	AIRE	TCAGGACCCACACACAGTAG	320.056	392.072	240.26	328.608	262.088
109	sgAKAP1_1	AKAP1	AAGGGGAGGCCAGCATCCGG	103.787	140.925	95.9344	93.207	104.879
110	sgAKAP1_2	AKAP1	CTGGAGCTAGCCCTGACAGG	73.2094	66.2173	84.8109	86.4972	126.443
111	sgAKAP1_3	AKAP1	GAGAGGGCAAGAGAGACAGG	19.5533	0.0270385	2.06611	0.532328	162.236
112	sgAKAP1_4	AKAP1	GAAGAGCAGCTCATCCCAGG	111.038	114.143	131.907	148.953	181.555
113	sgAKAP1_5	AKAP1	GGTCCGGCAACTCTTCACTG	171.851	182.213	163.591	124.528	145.794
114	sgAKAP1_6	AKAP1	GGACCGGGCAGGCATCCTGG	16.111	23.3748	61.0116	28.5724	83.9161
115	sgAKAP1_7	AKAP1	GCTGCCTGATGGCATCACCG	54.8509	36.3533	75.6084	49.3827	72.1856
116	sgAKAP1_8	AKAP1	GTGTGTCTGGAGCAATGCTG	208.095	216.43	154.143	203.696	201.317
117	sgAKAP1_9	AKAP1	GAGGACTCTGATCTTCGGCA	27.4314	36.2587	30.0088	46.0526	59.6962
118	sgALKBH2_1	ALKBH2	AGAGAGGCCCCAGGGAATGG	61.2977	41.6799	97.107	54.5203	210.012
119	sgALKBH2_2	ALKBH2	ACAAAGAAAGCACAAGGAAG	200.146	241.278	256.912	199.153	161.572
120	sgALKBH2_3	ALKBH2	GGACAGATTCCTGGTGAAAG	157.053	188.161	220.348	176.721	158.758
121	sgALKBH2_4	ALKBH2	GGGCCTTTTGAGGAAGCAGG	96.3469	79.8177	117.053	132.575	99.2829
122	sgALKBH2_5	ALKBH2	TGAGTGGCCTCCATTCCCTG	199.921	263.882	263.356	224.977	219.086
123	sgALKBH2_6	ALKBH2	AGTCCTGTTTGGCAAAGCTG	280.5	358.085	362.786	324.077	253.835
124	sgALKBH2_7	ALKBH2	AAGGAAGAGGCCCAGGAGAG	279.471	324.259	209.213	210.034	173.049
125	sgALKBH2_8	ALKBH2	ACTCAGCAGGCCCTAGCTGG	69.0693	87.8076	133.392	113.089	88.2479
126	sgALKBH2_9	ALKBH2	GAAGAGCCAGCTGTGTTGGG	112.209	105.477	79.6401	114.599	87.6155
127	sgALKBH3_1	ALKBH3	GTGGAGATGGCTCTTAGCAG	148.217	115.144	83.6159	118.561	97.0063
128	sgALKBH3_2	ALKBH3	AAGATGTTCCCTGGAAACAG	157.136	180.239	168.706	207.187	192.274
129	sgALKBH3_3	ALKBH3	ACAGAGGACTGGCATCAGAG	172.939	183.308	166.64	189.199	122.491
130	sgALKBH3_4	ALKBH3	ATGATGAACCCTCACTAGGG	175.08	252.499	196.961	224.494	154.363
131	sgALKBH3_5	ALKBH3	GGAAAGAGTGAAGATACCCT	207.255	204.655	184.833	158.708	125.906
132	sgALKBH3_6	ALKBH3	AATGGCCTGGCTTTTAACAG	170.562	79.8988	63.4798	114.612	82.7146
133	sgALKBH3_7	ALKBH3	GAAATCAGCCTGTCACCCAC	89.4033	146.035	113.937	171.781	100.548
134	sgALKBH3_8	ALKBH3	AGAGTAAGGAGTTGAAGGTG	193.569	232.572	196.102	220.533	152.213
135	sgALKBH3_9	ALKBH3	ATGGGGCACCTCCCTAGTGA	183.763	156.526	202.713	169.776	121.637
136	sgANP32E_1	ANP32E	TCAGGAGGATAATGAAGCGC	66.8573	70.2731	46.9956	70.5397	69.8774
137	sgANP32E_2	ANP32E	AATGAAGCTGGTCCACCGGA	138.375	179.292	174.48	190.425	142.411
138	sgANP32E_3	ANP32E	TCTTCCTCATATCCTTCCGG	96.9501	68.6914	102.479	116.728	155.501
139	sgANP32E_4	ANP32E	GCAGGTTCAGAGTTGGGAGA	164.695	226.096	241.031	224.903	174.694
140	sgANP32E_5	ANP32E	AGCGCCGGACTCTGAAGAGG	92.0056	92.3365	72.5706	123.463	108.768
141	sgANP32E_6	ANP32E	GAGGAAGAGGAAAATGAAGC	184.295	178.562	169.32	162.125	140.166
142	sgANP32E_7	ANP32E	GATGAAGATGAAGATGAAGC	124.701	177.778	224.134	209.775	127.866
143	sgANP32E_8	ANP32E	TGGCGATGAAGATGATGAAG	128.664	189.351	141.143	133.07	132.451
144	sgANP32E_9	ANP32E	TCTGAAGAGGAGGATGATGA	200.82	200.504	248.893	222.538	197.238
145	sgAPBB1_1	APBB1	GGACTGAAGGAACCTGAGGA	232.427	225.623	226.144	284.437	166.915
146	sgAPBB1_2	APBB1	AGAGCCGTTGCCCCAAGAGG	186.093	312.457	224.971	228.963	166.346
147	sgAPBB1_3	APBB1	AGGCTGGGTAGAGATGACCG	106.638	136.828	190.071	137.217	124.894
148	sgAPBB1_4	APBB1	CAAGATGGTGAGGGTAGCAG	321.842	230.341	247.274	298.327	232.335
149	sgAPBB1_5	APBB1	GAACATGTGGCAGCAGAAGG	333.364	196.448	224.826	211.817	168.939
150	sgAPBB1_6	APBB1	GAAGGCGTTGGGGTTCCAGA	172.383	133.868	91.1209	135.075	106.84
151	sgAPBB1_7	APBB1	GGATCTGCTACTGCAGCTGG	145.804	206.669	160.978	157.284	153.477
152	sgAPBB1_8	APBB1	GTGCCTCACAGCGAAACACG	129.882	134.544	126.613	181.437	93.7496
153	sgAPBB1_9	APBB1	GCAGATCTCATGCAGGCTGG	213.868	106.032	177.306	140.361	110.729
154	sgAPOBEC2_1	APOBEC2	GGCTGCCTCCCAGAATGGGG	78.9819	66.8257	66.283	78.2647	72.5966
155	sgAPOBEC2_2	APOBEC2	CCTGTGACAATCTCAAAGGG	257.954	170.6	176.736	211.607	164.101
156	sgAPOBEC2_3	APOBEC2	CCAGAAGGAAGAGGCTGCTG	266.14	166.084	181.784	212.832	185.76
157	sgAPOBEC2_4	APOBEC2	TCAGCTTCTCAGGGTCGTCC	179.635	128.244	104.422	127.486	84.9596
158	sgAPOBEC2_5	APOBEC2	CAGCCCCTCCATGGCCCAGA	95.6489	92.5934	115.333	124.552	121.068
159	sgAPOBEC2_6	APOBEC2	ATGTGGAGTACAGTTCCGGG	194.669	169.221	205.773	189.014	190.155
160	sgAPOBEC2_7	APOBEC2	GTGCTTCAACCACATAGCAG	389.315	399.183	437.691	390.11	361.624
161	sgAPOBEC2_8	APOBEC2	GGTCAGCACACGCTGCACAG	162.613	176.034	184.878	147.071	122.301
162	sgAPOBEC2_9	APOBEC2	GAATTTTGTGGAGCAAGAAG	82.4833	70.7328	142.941	75.9125	88.1214
163	sgAPOBEC3H_1	APOBEC3H	GTGTGGATCCCAGGTCCCGG	133.277	149.117	131.851	102.504	98.4924
164	sgAPOBEC3H_2	APOBEC3H	AACCAGCTCCCAGGCACAGG	120.3	146.968	84.8221	141.599	98.9351
165	sgAPOBEC3H_3	APOBEC3H	GGAGCTGGTTGACTTCATCA	92.396	173.912	101.485	131.497	99.5042
166	sgAPOBEC3H_4	APOBEC3H	CCAGTGGTAGTACAGGCGGG	106.094	61.6208	64.8646	61.0073	48.0289
167	sgAPOBEC3H_5	APOBEC3H	GGTGCAAGCCCCAGCAGAAG	122.725	115.671	191.724	145.709	149.588
168	sgAPOBEC3H_6	APOBEC3H	TCAGAAGGCCTTACTACCCG	211.809	295.545	333.838	265.904	235.054
169	sgAPOBEC3H_7	APOBEC3H	GCGTCAGCTGGTAACACAAG	226.655	313.633	230.477	305.693	256.112
170	sgAPOBEC3H_8	APOBEC3H	GGCGGGAGGCGAAGATGCCC	78.284	111.831	80.701	83.3899	74.6835
171	sgAPOBEC3H_9	APOBEC3H	AATGGCTCCACGCCCACGAG	133.454	89.0514	109.124	120.133	113.764
172	sgAPOBEC4_1	APOBEC4	ATTGGACTCAAAACAACCCG	194.61	156.08	279.315	244.475	197.744
173	sgAPOBEC4_2	APOBEC4	GCCAAAACCCAAATAAACCC	193.06	292.111	262.82	231.253	178.456
174	sgAPOBEC4_3	APOBEC4	GAATCCAAACACAAAAGCTC	325.131	288.988	299.061	302.969	205.617
175	sgAPOBEC4_4	APOBEC4	ACAGGAGCCCTGAGGTCTGG	106.484	124.512	130.656	102.331	94.3187
176	sgAPOBEC4_5	APOBEC4	AGACACCACTTATAAAGCTG	100.889	125.959	193.678	138.727	123.029
177	sgAPOBEC4_6	APOBEC4	GGTCTGGAGGTAGGTTGGGT	141.593	203.762	145.543	136.536	102.381
178	sgAPOBEC4_7	APOBEC4	AATGTCATTCCAGGAAACCA	181.823	224.014	287.211	222.699	192.115
179	sgAPOBEC4_8	APOBEC4	ACAGTTTGCAAGTAGCAAGG	294.387	333.804	347.363	365.45	242.263
180	sgAPOBEC4_9	APOBEC4	GAGGAGTACCTAGCAAATCA	274.302	307.374	264.719	327.927	228.762
181	sgARID1A_1	ARID1A	GCCGCCGGGCAGGAAAGCGA	70.3113	74.2207	62.7203	101.774	67.6957
182	sgARID1A_2	ARID1A	GAGGCGCTGGAGGAGGGAGG	81.9037	26.1192	76.7028	64.0032	140.229
183	sgARID1A_3	ARID1A	GATGCCAGGCAGGTGAGGGG	130.58	62.9862	106.41	123.327	92.5164
184	sgARID1A_4	ARID1A	TCTCCGCGTCAGCCTTCCGG	112.907	46.6279	106.466	84.9745	103.267
185	sgARID1A_5	ARID1A	GTTGCCCAGGCTGCTGGCGG	145.697	120.186	93.4774	163.809	96.5636
186	sgARID1A_6	ARID1A	AGAAAGCCGAGCAGCAGCAG	222.42	283.512	213.658	263.564	181.081
187	sgARID1A_7	ARID1A	TGGCGGCAGCAGCGATGGGG	144.1	108.776	136.196	139	136.055
188	sgARID1A_8	ARID1A	GGCGCCTCCTCACTCAGCCG	5.18108	3.12295	0.0223363	3.51584	0.284569
189	sgARID1A_9	ARID1A	GCTTCGGGCAACCCTACGGC	44.6307	28.5256	32.2424	31.3702	23.8722
190	sgARID1B_1	ARID1B	GGAGGAGGAGGACAGCGCGG	115.179	95.2161	83.4819	96.8342	92.39
191	sgARID1B_2	ARID1B	CCGGTGCTGAAGACTTCCGG	62.6107	126.324	125.195	109.301	89.4178
192	sgARID1B_3	ARID1B	CAAGAGCGGCGGCTCCGAGG	45.3404	34.5958	13.6363	29.8723	39.0808
193	sgARID1B_4	ARID1B	GAGGCGGCTCTCAAGGAGGG	120.253	202.464	145.901	115.441	127.929
194	sgARID1B_5	ARID1B	ATGGCGGACAACAAAGCCCC	202.713	255.217	218.192	219.592	166.093
195	sgARID1B_6	ARID1B	AGTGCATCATCCCCATCCCG	297.747	274.887	165.255	149.287	180.1
196	sgARID1B_7	ARID1B	GCTCAGCACCCCGTACCCCG	218.907	260.354	174.167	226.97	178.93
197	sgARID1B_8	ARID1B	GGTTCTGGCCGGCGAAGCGC	123.139	136.288	103.562	61.4901	72.0275
198	sgARID1B_9	ARID1B	CAGCTGATTGAGGGTCGGGG	205.587	193.731	194.895	170.729	117.875
199	sgARID2_1	ARID2	GCAGTCTCCATTACACACAG	199.318	224.65	142.238	121.965	133.368
200	sgARID2_2	ARID2	GGAGCCACAAACACCAGCAA	188.471	182.415	152.423	199.19	150.6
201	sgARID2_3	ARID2	CGGCAGTTCCACCACAGCAG	148.311	168.977	155.103	146.081	122.744
202	sgARID2_4	ARID2	GAGAAATCTTTCCTTTGAGG	134.353	197.935	117.254	103.742	156.481
203	sgARID2_5	ARID2	GTGGAGGATTCCAGTAGCAA	234.58	194.366	197.263	135.063	160.781
204	sgARID2_6	ARID2	ATGTGGTAGGAGTAAAACGG	177.541	229.841	197.04	146.192	180.29
205	sgARID2_7	ARID2	GAAACTTGCTGAGAAGGGAG	173.2	135.733	115.456	107.567	87.8369
206	sgARID2_8	ARID2	AATCAGACTCGACTCACCAG	131.325	208.061	133.783	95.3487	146.11
207	sgARID2_9	ARID2	GTGGCCAGTAACCAAGCCGC	188.258	119.781	189.49	212.449	134.854
208	sgARID3A_1	ARID3A	CAGGAAGCCCAAATGGGAGG	187.797	112.872	153.73	117.063	129.384
209	sgARID3A_2	ARID3A	GGAGATGGAGGAAGACCTCG	154.912	126.905	156.265	160.008	134.475
210	sgARID3A_3	ARID3A	GGAGGATTACGAGGATGAGG	186.637	126.067	152.456	83.068	150.632
211	sgARID3A_4	ARID3A	GTGCTGGTGACGGAGAAGGG	119.047	61.4991	75.4855	89.5921	126.127
212	sgARID3A_5	ARID3A	GGAGAAGGGCGGCCTCGTGG	61.4987	39.314	74.123	76.9276	74.6519
213	sgARID3A_6	ARID3A	GCTGTGGCGTGAGATCACCA	209.006	243.874	168.539	182.948	152.055
214	sgARID3A_7	ARID3A	CCAGTGCAGCCTTCACCCTG	247.675	277.185	219.242	236.044	171.627
215	sgARID3A_8	ARID3A	ATAGACAGCAACCGACGGGA	73.3632	52.2519	62.6198	87.7475	72.818
216	sgARID3A_9	ARID3A	AGAGGGAGCCACCAAAGCTC	75.4096	87.9157	98.8716	56.3402	145.193
217	sgARID3B_1	ARID3B	ATTGATGGCAACCGCAGGGA	80.4251	123.688	81.2706	108.892	115.693
218	sgARID3B_2	ARID3B	AAGATCAGGATCAACGGCAG	125.032	172.857	182.945	201.839	149.683
219	sgARID3B_3	ARID3B	GCTGTGGCGGAAAGGAGAGT	18.5005	29.5396	51.1278	67.94	92.39
220	sgARID3B_4	ARID3B	GATCTCTCGAGATTTTGCCA	298.255	291.867	238.049	276.65	198.313
221	sgARID3B_5	ARID3B	CCTGAGGGTGAAGGCGGCGC	17.1402	27.6739	44.5274	40.816	81.4815
222	sgARID3B_6	ARID3B	GTGGTTGCTGGGGATATCCG	132.449	114.616	131.617	126.137	134.063
223	sgARID3B_7	ARID3B	TGCTGTGGAGACAGAAGGTG	79.2895	49.9672	77.2948	89.5302	83.2522
224	sgARID3B_8	ARID3B	GGAGAGAAGGGCAGGGGCCC	78.9701	81.9537	71.9899	68.0638	73.8298
225	sgARID3B_9	ARID3B	GGATCTTGGGTGGGGAGAGA	90.1367	63.5405	139.513	103.235	96.6585
226	sgARID3C_1	ARID3C	GGAGAAGCGGGAGGAAGCCG	31.9618	30.9726	38.7311	39.4418	47.0803
227	sgARID3C_2	ARID3C	GTGTGGCGGGAAGTCACGCG	113.262	176.981	127.35	118.808	94.4768
228	sgARID3C_3	ARID3C	GAAGGCGGCCGAGGTGATGG	148.43	144.548	125.307	136.994	129.921
229	sgARID3C_4	ARID3C	ATAGACAGCAATCGGCGCGA	67.496	49.3588	71.8782	101.18	76.7071
230	sgARID3C_5	ARID3C	GGCCCTAGAGATCAACGGGG	57.9501	25.5108	131.27	80.9139	138.522
231	sgARID3C_6	ARID3C	TCAGGCAGGGGAGGCTGCGG	21.7889	25.4297	62.966	30.7389	85.2125
232	sgARID3C_7	ARID3C	GGAAGATGCTGAAGAAGATG	314.698	258.38	305.248	262.128	199.925
233	sgARID3C_8	ARID3C	GGAAGCCGGGGCAGAGGAGG	29.0756	57.2811	58.6886	28.4734	113.891
234	sgARID3C_9	ARID3C	GCTGGCTAGAAGGCGAGCTG	51.2667	31.3782	54.1655	58.3209	52.1709
235	sgARID4A_1	ARID4A	GTGTGGTGTCTGCAACGGAG	106.614	76.0864	83.4037	133.652	87.2677
236	sgARID4A_2	ARID4A	TGATGAAGAGAAGGAAAAGG	225.401	276.428	230.846	269.89	232.461
237	sgARID4A_3	ARID4A	AGACTGGTTTATCATCAGGG	76.4151	97.9741	75.251	120.64	97.5438
238	sgARID4A_4	ARID4A	GAGAGGGTTGATTTTAAAGG	133.927	143.412	189.803	180.125	118.349
239	sgARID4A_5	ARID4A	GGTCAGAAGAGGCCAAGTGA	147.412	146.319	188.429	127.387	125.147
240	sgARID4A_6	ARID4A	TGAGCCTGCCTACCTGACAG	161.998	201.423	185.894	205.256	149.746
241	sgARID4A_7	ARID4A	GAAAAGGCTGGTGAAAGTTA	200.702	256.839	183.046	277.207	158.442
242	sgARID4A_8	ARID4A	GATGCTAGTTGGTATACCGT	87.5461	50.9676	79.7741	73.8327	66.3994
243	sgARID4A_9	ARID4A	CAAATGTGACTCTGAAGGAG	244.469	365.263	259.19	261.324	197.143
244	sgARID4B_1	ARID4B	ACTGGCTCCAAACCAAGAAG	123.21	117.523	133.995	92.2537	114.365
245	sgARID4B_2	ARID4B	AGAGTGAAAGATGCTCAGGG	82.5306	58.1463	44.5274	65.8354	116.61
246	sgARID4B_3	ARID4B	AAGAAGCCATAAAGCAACAG	209.42	216.051	167.578	132.723	155.754
247	sgARID4B_4	ARID4B	GTGCCCACTGTCAAATAGGG	140.918	90.7142	106.846	110.514	129.068
248	sgARID4B_5	ARID4B	GATGTGAGTGCTAAATACAG	120.703	87.4696	168.192	128.848	174.599
249	sgARID4B_6	ARID4B	TAGCTCTAGCAGTGAAGCAG	291.288	171.235	185.749	145.994	179.373
250	sgARID4B_7	ARID4B	CAACATAAAGGTAGAAGCTG	341.561	221.662	228.869	185.3	227.117
251	sgARID4B_8	ARID4B	TCCTCTGGGGCAGGATGCGG	40.4787	35.4205	16.2943	20.1047	44.7721
252	sgARID4B_9	ARID4B	AAGTAGCTTCCATTGATCGG	181.504	91.0522	157.292	124.379	199.609
253	sgARID5A_1	ARID5A	GAACAGGAAGCAGTCCACGG	142.776	119.362	128.099	112.73	155.027
254	sgARID5A_2	ARID5A	GTGGAAGATCTACAAAGCAG	117.308	123.972	205.058	194.424	177.286
255	sgARID5A_3	ARID5A	AAGATGGCTAAGGAGAACAG	274.302	277.807	291.209	278.024	255.511
256	sgARID5A_4	ARID5A	CGAGAGGCCGAAGAAGGCCA	141.604	143.953	117.165	114.673	135.866
257	sgARID5A_5	ARID5A	ACAAAGCAGTGGAGAAGCTG	92.9756	96.9331	145.945	172.796	191.104
258	sgARID5A_6	ARID5A	GAAGAACGTGTACGACGAGC	41.2712	38.4353	16.7969	80.9511	34.2115
259	sgARID5A_7	ARID5A	GTAGTGGCGGCGCGTGCACG	87.5225	54.5367	47.2189	114.475	96.8798
260	sgARID5A_8	ARID5A	GAAACAGTACAAGATGGCTA	202.819	274.617	212.273	223.665	187.657
261	sgARID5A_9	ARID5A	GGGATGATGGGGCCACCGAG	48.8891	40.4902	34.9005	57.8505	52.7401
262	sgARID5B_1	ARID5B	GATTCCAACAACAATTCCGA	118.502	143.169	78.3111	110.44	98.4924
263	sgARID5B_2	ARID5B	GAATGACCGTACCTTGGCAA	131.467	131.475	134.733	148.458	153.256
264	sgARID5B_3	ARID5B	AAATATGTTTCCACTGACGG	60.9428	87.1046	103.048	95.5715	118.823
265	sgARID5B_4	ARID5B	GCGGGTACAAGTGGCAGCGC	113.156	141.006	116.975	126.298	109.369
266	sgARID5B_5	ARID5B	CGATGGCAAAGCCGTTGCCA	204.523	258.312	211.592	247.607	198.344
267	sgARID5B_6	ARID5B	CGAGGTTTGATTGGAGGCAG	135.004	139.897	158.822	122.72	104.943
268	sgARID5B_7	ARID5B	AAAGCCCCAGGATGCAGCAG	278.134	293.463	282.085	263.973	220.604
269	sgARID5B_8	ARID5B	GTACCCGCAGACATTATGAA	152.712	105.126	206.856	229.966	156.924
270	sgARID5B_9	ARID5B	ATGAATTAGGCGGTAATCCT	128.687	146.292	194.918	243.868	184.97
271	sgARIH2_1	ARIH2	GAAGAAGAAGAAGACGACCC	415.102	396.29	370.034	382.967	228.825
272	sgARIH2_2	ARIH2	TAGAGGCACAGACATACCAG	363.48	339.617	251.373	229.495	274.261
273	sgARIH2_3	ARIH2	GAATCTTCTCGTGAATCCGC	149.376	101.895	121.956	94.5811	112.879
274	sgARIH2_4	ARIH2	GGGGTCTGACAGCAATGAAG	114.315	129.163	70.4933	129.665	145.604
275	sgARIH2_5	ARIH2	ATATCTCTGAAACTTGCCAG	124.003	144.561	117.288	115.577	115.187
276	sgARIH2_6	ARIH2	GCTGACAGGCCAGAGAGAGT	71.2695	47.5337	87.0669	90.4463	139.344
277	sgARIH2_7	ARIH2	AGTGCTGCTCCCAGCAGCTG	175.069	134.692	98.0452	115.045	117.369
278	sgARIH2_8	ARIH2	AGTTCTCGTCAAGGACGGCG	101.28	90.1464	112.396	106.107	98.3659
279	sgARIH2_9	ARIH2	AAGTCCTCTGGTGTACGGAG	87.7709	109.574	87.5583	69.2522	77.1814
280	sgART1_1	ART1	GGAGTGTCTTGAAGGAGAAG	162.388	152.781	143.555	201.245	133.431
281	sgART1_2	ART1	GCATTGAACTCCTTGTGCAG	188.447	250.742	171.331	182.168	145.162
282	sgART1_3	ART1	GTGGTGGAGGTAGTGGGCCC	68.1821	75.478	86.0506	71.6415	66.9685
283	sgART1_4	ART1	GCCCTGCAGCTCCTGGGCAG	74.901	38.5028	42.9974	37.2754	75.6637
284	sgART1_5	ART1	GCACACCTCGGAACACCTGG	67.709	96.8249	56.2763	79.2303	61.2771
285	sgART1_6	ART1	GGCTCGGAGGTAGATGCGGG	115.664	196.002	121.063	122.547	86.0662
286	sgART1_7	ART1	GGTCTCGTCGTGTGATGGGG	123.849	140.83	123.442	134.283	100.895
287	sgART1_8	ART1	GATTCAGCTGGACATGGCCC	180.143	214.132	161.782	111.962	97.8916
288	sgART1_9	ART1	GGTTGGCCTGGAACTCCGTG	145.851	155.296	145.755	142.156	123.977
289	sgASAP1_1	ASAP1	GAACACCGTCACGCTGCTGG	138.068	89.5245	82.2199	66.9867	102.287
290	sgASAP1_2	ASAP1	GATTGCGGAAGAAATGGAGA	166.717	164.327	177.663	135.137	116.989
291	sgASAP1_3	ASAP1	GGATCCGGAAAGTATGGCAG	130.402	132.462	78.7913	78.2523	112.784
292	sgASAP1_4	ASAP1	GAAGGGGTGGGTTTTGGTGA	131.372	180.766	154.31	121.012	111.045
293	sgASAP1_5	ASAP1	GCACTCCAAGGGACAAACAG	353.568	263.707	259.246	161.754	232.366
294	sgASAP1_6	ASAP1	GCCCACATCACCAACCACGG	192.067	167.733	166.428	110.997	152.244
295	sgASAP1_7	ASAP1	GACGAGCTCACATTCATCGA	146.064	167.896	173.006	123.116	150.821
296	sgASAP1_8	ASAP1	GGGCGAGTTGTAGTCCTCGG	95.093	96.0949	72.0346	56.4887	64.2493
297	sgASAP1_9	ASAP1	AGAGAGCACGCAAAACAACA	283.41	395.452	296.66	267.192	284.474
298	sgASF1A_1	ASF1A	GAAAAGTCTGGTTTTACTGG	112.032	171.924	108.767	113.448	89.2281
299	sgASF1A_2	ASF1A	AACGGGTTGTAGAAAGGAGA	109.974	142.006	166.35	110.551	127.202
300	sgASF1A_3	ASF1A	AAGGTGATCTCGAACTGGAA	136.234	88.5106	66.9195	117.731	94.2239
301	sgASF1A_4	ASF1A	GGTTCAGGTGAACAATGTAG	87.7235	109.533	148.726	126.979	156.323
302	sgASF1A_5	ASF1A	TACAAACATATGCCTTCCTG	251.046	244.32	215.21	248.795	215.071
303	sgASF1A_6	ASF1A	GATCACCTTCGAGTGCATCG	92.6207	89.9031	66.3835	95.98	90.3031
304	sgASF1A_7	ASF1A	TTAGTGGGTCCTGTTCCCGC	114.528	168.815	170.582	144.583	160.75
305	sgASF1A_8	ASF1A	TCTGCATCTGGAATGAGTCC	168.101	151.727	183.258	168.81	158.821
306	sgASF1A_9	ASF1A	TGCATCGAGGACCTGTCTGA	92.7863	59.2819	159.012	84.5288	115.503
307	sgASF1B_1	ASF1B	GGTGTCGGTGCTGAACGTGG	20.5469	7.28688	50.6252	37.2877	42.2426
308	sgASF1B_2	ASF1B	GAAGCTGATCTCGAACCGGA	103.29	45.7492	42.7293	28.3991	61.2139
309	sgASF1B_3	ASF1B	GAGGACCACAGTCACACCCA	124.795	42.9101	110.297	114.364	214.407
310	sgASF1B_4	ASF1B	CGAGTGCAGTGAAGCCCTGG	187.217	119.645	150.156	125.642	169.982
311	sgASF1B_5	ASF1B	GAGAAATCTGGCTTCATGGG	126.404	150.158	112.396	181.97	128.91
312	sgASF1B_6	ASF1B	TCAGATCCTAGACTCGGTGC	66.739	40.72	73.4306	80.5797	71.7113
313	sgASF1B_7	ASF1B	GCGGGTTCTCACGCAGCTCA	126.191	128.784	75.4185	128.44	103.172
314	sgASF1B_8	ASF1B	GCGAGGCGAGGCGATGGCCA	35.0729	42.3288	100.759	71.2082	80.3748
315	sgASF1B_9	ASF1B	AAGGGGCTGTGGAAAGGGCT	118.917	118.172	170.191	166.396	136.656
316	sgASH1L_1	ASH1L	GGAGCCACTGACAGTACAGG	182.615	146.049	217.433	225.373	173.429
317	sgASH1L_2	ASH1L	GATAGGACTGACGGACCGGG	59.9137	53.4011	84.5429	71.691	62.1625
318	sgASH1L_3	ASH1L	GGAGAAGTGCAATATACAGG	171.271	130.38	179.539	191.514	141.178
319	sgASH1L_4	ASH1L	GATACAGTAGGTGATGGGGA	119.058	197.76	155.852	173.514	118.412
320	sgASH1L_5	ASH1L	GAAAAGGAAGAAAACCTCGG	83.2995	72.2469	94.1922	154.809	111.519
321	sgASH1L_6	ASH1L	GCCACCACTTTAGTCCACCG	326.917	406.673	398.368	493.716	249.219
322	sgASH1L_7	ASH1L	ACTAGAGACACACATACTGG	280.973	242.846	353.383	329.746	237.33
323	sgASH1L_8	ASH1L	GACTGAGAGCAAATAGGTGA	339.822	406.24	419.364	406.03	229.805
324	sgASH1L_9	ASH1L	TGAAGAAGGCCTCAAAGGGG	105.964	116.103	158.867	207.559	109.116
325	sgASH2L_1	ASH2L	GGAATTGCAGCAGGAAGCAG	280.287	280.727	281.292	221.102	188.29
326	sgASH2L_2	ASH2L	GGACCACCAAGAAGGCCCGG	32.8254	22.6718	73.8215	54.5451	86.3508
327	sgASH2L_3	ASH2L	GGACCAACCCAGTCTGGCAG	12.6452	1.51416	36.4082	19.8076	179.278
328	sgASH2L_4	ASH2L	AGAGGTGATGGATACTCAGG	45.7071	46.2764	93.8124	68.3609	115.535
329	sgASH2L_5	ASH2L	GAATGGCCGACAGTTGGGTG	40.041	6.5974	37.0336	19.659	76.296
330	sgASH2L_6	ASH2L	GGAAGCAGCGGAAAAGGACG	111.677	100.718	147.587	116.196	110.318
331	sgASH2L_7	ASH2L	GCCAAGCGCAAACAGCAGGA	35.1557	12.3431	35.7827	23.7196	72.6283
332	sgASH2L_8	ASH2L	GAAGGGCTACTCTATGGTGA	7.32212	0.054077	7.505	9.75523	59.9808
333	sgASH2L_9	ASH2L	GAAGCAGACTCCCCATAGTG	18.1338	8.31434	47.8108	36.2107	173.018
334	sgASXL1_1	ASXL1	GAAGGAGCGCACGTGGGCCG	229.115	89.849	162.452	179.172	118.254
335	sgASXL1_2	ASXL1	ACAGGAGTCAGAACAAGCAG	260.817	348.107	388.674	399.605	300.315
336	sgASXL1_3	ASXL1	GGACAAACAGAAGAAGAAGA	252.974	274.522	187.949	266.709	169.666
337	sgASXL1_4	ASXL1	GAGAGTTGATCAGGGCACGG	77.6689	79.1958	53.7858	70.9854	52.2342
338	sgASXL1_5	ASXL1	GATACGACAGGAAATGGAGA	203.553	165.016	159.749	218.812	142.948
339	sgASXL1_6	ASXL1	AGAGTCATTGCAGCAGAACG	320.612	272.454	280.879	264.53	223.292
340	sgASXL1_7	ASXL1	GCAGAACGTGGGCCAGGAGG	77.7044	77.898	98.2685	66.1325	71.8062
341	sgASXL1_8	ASXL1	GAGGAGGCTGAAATCAAAAG	86.1621	124.959	77.2612	91.1891	78.7623
342	sgASXL1_9	ASXL1	GTTTTCACCACTCACAGTGC	72.0029	101.949	102.859	125.171	128.088
343	sgASXL2_1	ASXL2	AAGCAAACCCAAGAGTCCTG	292.719	415.136	247.922	286.801	277.36
344	sgASXL2_2	ASXL2	ATGCTTCACACAAACTCCAG	174.288	172.006	165.356	102.653	141.715
345	sgASXL2_3	ASXL2	ACTGCTTTTACTACTCCCAG	168.835	101.989	182.465	115.317	134.633
346	sgASXL2_4	ASXL2	TTGAGAGCTGAGGAAAGCAG	177.233	217.241	125.262	145.041	120.847
347	sgASXL2_5	ASXL2	ATCACAGAAGCACAGCAAGA	130.237	156.256	139.669	105.376	127.74
348	sgASXL2_6	ASXL2	TGATCAACAAGAGTTGCTAG	161.335	272.278	147.967	206.977	184.274
349	sgASXL2_7	ASXL2	ATTGCATTCAGGCATGCAAG	159.833	150.645	119.22	107.951	170.552
350	sgASXL2_8	ASXL2	CTCATGTGTATTGAGAGCTG	150.748	171.397	80.5447	163.759	139.344
351	sgASXL2_9	ASXL2	ACAGCCCTTTCTCAATAGAG	176.488	241.278	166.551	256.558	155.564
352	sgASXL3_1	ASXL3	GGAGATGTTTCTGAAGGAAG	71.9437	113.765	76.5241	75.343	63.9331
353	sgASXL3_2	ASXL3	GAAGGACCGCACCTGGGCCG	123.577	141.885	145.554	128.006	120.056
354	sgASXL3_3	ASXL3	GGATGGTACAGATATGGCCG	110.021	107.383	122.414	143.122	96.532
355	sgASXL3_4	ASXL3	AATGGTGTCAAAACAACACG	194.515	217.633	197.866	207.633	148.861
356	sgASXL3_5	ASXL3	GACATTGACATAGAAACCCC	193.794	196.949	191.791	173.291	162.489
357	sgASXL3_6	ASXL3	AGGGAAGTCAGAATCACCCC	214.802	154.931	226.546	245.861	196.795
358	sgASXL3_7	ASXL3	GAGGTAAGGTTCTCTCCCAG	94.0757	125.716	139.792	127.746	101.306
359	sgASXL3_8	ASXL3	ACTAACACTCGAATAGGGGA	109.418	100.989	111.67	150.203	112.499
360	sgASXL3_9	ASXL3	ATGGCCGAGGCAAATGCCCA	271.983	308.753	336.206	345.605	247.227
361	sgATAD2_1	ATAD2	GGAGCTGCACAACCACTCCG	107.774	115.874	167.556	122.856	114.239
362	sgATAD2_2	ATAD2	GCATTGGATCAACATCGGCA	94.3478	103.301	107.158	144.348	132.862
363	sgATAD2_3	ATAD2	AGAGTCTTTCCAGTTCCAGG	195.793	156.188	166.729	173.935	153.572
364	sgATAD2_4	ATAD2	CAGGAGTGGTTTCACAACGG	164.931	93.7155	149.296	132.921	166.884
365	sgATAD2_5	ATAD2	AATCCAGATAGAGATCCTGG	154.273	155.458	96.9284	150.723	134.158
366	sgATAD2_6	ATAD2	AAACACAGGAGAGTCTTCGG	106.165	141.993	128.959	105.995	113.069
367	sgATAD2_7	ATAD2	GGACAGGTCCAAGGAGCCCG	22.5815	64.906	75.586	79.0817	70.7311
368	sgATAD2_8	ATAD2	GTCTGGAGCACATCGGCCGG	27.9755	32.9329	31.483	34.8985	39.7764
369	sgATAD2_9	ATAD2	GGGTTTCTTCTGCGCCGCGC	125.718	41.3013	48.95	65.6373	73.4503
370	sgATAD2B_1	ATAD2B	TAACATCTTCAGCAAACCGG	213.891	198.747	279.762	224.667	181.65
371	sgATAD2B_2	ATAD2B	GGGTTCGGAGAAAATCAAGG	43.294	51.603	60.0065	56.4763	57.3564
372	sgATAD2B_3	ATAD2B	AGACTATGAGAACCATACGG	101.611	120.47	129.919	160.615	141.937
373	sgATAD2B_4	ATAD2B	GAAACTAGAATCTCAAGAGG	230.274	291.827	222.28	211.05	184.653
374	sgATAD2B_5	ATAD2B	AAGCCGCCCTGATTGCACTG	191.511	248.335	222.793	243.373	181.776
375	sgATAD2B_6	ATAD2B	GCACTAACTGAATAAAGTGC	306.311	337.387	321.788	329.685	248.776
376	sgATAD2B_7	ATAD2B	GATTCTGATAATTGACGAGG	129.409	119.024	99.7204	116.741	137.257
377	sgATAD2B_8	ATAD2B	AAGTCGAATGGAGGACCAGG	114.315	134.327	115.434	125.32	90.2715
378	sgATAD2B_9	ATAD2B	GTACTGGTCAGCGAGAGGAA	79.6207	100.718	136.575	84.2688	84.8331
379	sgATAT1_1	ATAT1	GCTGCCACCCAAGAGAGCAG	211.525	148.671	150.133	119.675	126.633
380	sgATAT1_2	ATAT1	GCTCTGGCACAAAGGGGCGG	93.1057	109.817	163.424	196.107	139.692
381	sgATAT1_3	ATAT1	CATGAGTCTGTGCAACGCCA	143.686	146.765	184.777	157.322	164.449
382	sgATAT1_4	ATAT1	GGTCAGCAGCCAACAGAAGG	288.662	297.113	190.931	207.794	217.695
383	sgATAT1_5	ATAT1	ACTGGGCAAGGCTTCTGCCA	150.807	159.973	92.3717	112.717	91.8525
384	sgATAT1_6	ATAT1	AGAGTTCTCGCCCATGGCCA	200.595	174.98	244.94	184.049	171.31
385	sgATAT1_7	ATAT1	CTGGAGGTGTGGCGCGGCGA	226.229	149.793	187.435	148.767	175.863
386	sgATAT1_8	ATAT1	CTGGGAAACTCACCAGAACG	100.428	94.4591	109.671	100.474	90.5245
387	sgATAT1_9	ATAT1	GCCCTGTTTAGGGGCCAAGG	78.6034	131.002	65.2667	90.1244	78.5093
388	sgATF2_1	ATF2	ACAGTACTTGAGGTTGGTGA	208.852	134.557	166.707	199.413	134.886
389	sgATF2_2	ATF2	GCAAGAGGGGATAAATCTAG	255.387	187.201	227.964	218.49	197.87
390	sgATF2_3	ATF2	GGACGAACAATAGCTGATGT	109.501	111.737	98.1345	127.326	109.591
391	sgATF2_4	ATF2	AGAACTTGTAAGCAGCACAT	105.786	131.637	91.0762	102.393	68.2965
392	sgATF2_5	ATF2	GTCTACTACCAGTGATGAGA	203.683	213.104	163.021	129.319	156.734
393	sgATF2_6	ATF2	GTAGACTCTGGGTGAGGTAA	200.146	185.944	209.771	175.805	137.889
394	sgATF2_7	ATF2	ACAATTGGCCTGTTAGAGGA	233.397	257.285	221.085	219.567	162.868
395	sgATF2_8	ATF2	CTTATGATAGGTGTTGCAAG	209.976	202.613	194.125	207.261	168.686
396	sgATF2_9	ATF2	GGTGAGGTAAAGGACTATCC	118.219	71.3952	56.0864	55.0279	53.7519
397	sgATF7IP_1	ATF7IP	GAGTTGTATAAACCACCTGG	119.319	127.473	153.26	145.363	96.0261
398	sgATF7IP_2	ATF7IP	AGAGGAGAGATCATCAGCAG	431.189	558.846	241.779	426.544	203.783
399	sgATF7IP_3	ATF7IP	TGAAAAGGACAACAAACCTG	184.638	242.387	226.803	231.39	132.419
400	sgATF7IP_4	ATF7IP	GGATGGCTCTGTAGAAGCTG	256.381	314.782	196.559	314.965	179.215
401	sgATF7IP_5	ATF7IP	GAAGAGAGTGGAGCTTCACA	346.506	514.732	306.543	429.799	198.218
402	sgATF7IP_6	ATF7IP	GTAAACAATGGACTAACCCT	181.657	194.853	198.815	217.945	119.076
403	sgATF7IP_7	ATF7IP	AGGAAGTAAAGCAGAATGGA	347.795	502.078	437.389	554.996	225.631
404	sgATF7IP_8	ATF7IP	AGAGGTGGGATCACCAGAGG	174.832	156.269	157.627	152.456	115.092
405	sgATF7IP_9	ATF7IP	AGAGGAGGGCTCGCTAGAGG	145.756	122.038	63.6249	143.518	79.2682
406	sgATM_1	ATM	GGGTACCAGAGACAGTGGGA	159.644	168.91	67.9023	89.0722	104.026
407	sgATM_2	ATM	ACATGCGATGGAAAATGAGG	323.238	477.149	290.651	270.225	219.719
408	sgATM_3	ATM	GTTGCTTTAATCACATGCGA	109.82	213.55	109.95	153.162	113.575
409	sgATM_4	ATM	AGAGCGAATACACAGACTCA	186.957	341.713	151.507	198.546	111.962
410	sgATM_5	ATM	GTTGGATGCCAGCTGTGCAG	410.571	555.195	220.191	186.439	137.194
411	sgATM_6	ATM	AACGTGCTTAGAAAATCCTG	202.311	253.148	183.817	170.605	140.356
412	sgATM_7	ATM	GAAACACGGAAACTAGGAAG	242.21	316.053	273.943	223.268	164.386
413	sgATM_8	ATM	GTGAAATATCTCAGCAACAG	254.287	319.352	273.809	261.992	152.434
414	sgATM_9	ATM	AAAGTCAAACAGCATACTGC	327.426	328.477	233.682	299.28	180.859
415	sgATP6V1A_1	ATP6V1A	GGAGATCCTGTACTTCGCAC	20.819	32.3245	37.7483	40.6427	149.873
416	sgATP6V1A_2	ATP6V1A	GAGGTATCATAATTCCCAGG	5.09828	0.0270385	4.63478	10.2257	139.154
417	sgATP6V1A_3	ATP6V1A	AGTCCTCCGGGACTTCCCAG	1.85715	12.5459	24.9831	6.77171	128.783
418	sgATP6V1A_4	ATP6V1A	GGACCAAGCTCTACAGAGAG	14.0055	16.2772	43.1091	17.6783	126.159
419	sgATP6V1A_5	ATP6V1A	GTTGGTAGTCATATCACTGG	9.43951	8.82808	15.8141	8.46774	149.746
420	sgATP6V1A_6	ATP6V1A	GCCTGCTCGTTCATAAAACG	95.8382	163.88	128.88	136.375	151.422
421	sgATP6V1A_7	ATP6V1A	GGTTACAGCCTGTGACATGG	0.295724	5.35363	0	6.88313	77.2446
422	sgATP6V1A_8	ATP6V1A	TGACTGCTGATATCCGACAA	67.2949	90.9035	91.6011	80.8768	244.033
423	sgATP6V1A_9	ATP6V1A	CAAAGCATCTACATCCCCAG	56.9919	100.597	77.9983	77.0267	166.599
424	sgATR_1	ATR	GAAATCAAGCAACATCACGG	50.486	29.8235	111.011	38.3648	188.764
425	sgATR_2	ATR	AAGAGCACCAAAACAGACTG	235.893	272.751	385.346	377.916	330.827
426	sgATR_3	ATR	GCCCAGGTCACCAATTGTGG	63.001	47.9934	94.114	60.1779	95.3938
427	sgATR_4	ATR	GCTACTGCCAGAGTATCCTG	29.4068	13.3029	37.2904	25.7498	172.322
428	sgATR_5	ATR	GAAAATGAAACCCCACCTGA	131.526	125.08	190.674	165.987	232.524
429	sgATR_6	ATR	GAATGGGTGAACAACACTGC	69.436	85.32	122.247	78.4256	263.89
430	sgATR_7	ATR	CTTGTGTAACAAATGACAGG	167.084	179.482	190.194	192.913	144.118
431	sgATR_8	ATR	TGGAATTGAGGTAGATGCAG	27.6088	53.8878	119.399	57.6524	211.782
432	sgATR_9	ATR	GGAGGCAACCATTGATAAGG	9.30939	13.8572	46.828	21.516	103.646
433	sgATRX_1	ATRX	GCAGTGACCAAGTCCAACAA	128.048	225.312	202.758	203.907	152.813
434	sgATRX_2	ATRX	TCAGTTGATCATCAAGGGGA	138.15	91.5659	146.537	109.957	112.689
435	sgATRX_3	ATRX	GTGAATCCGAAGATGAACAG	155.018	186.093	138.965	152.122	131.344
436	sgATRX_4	ATRX	TAATTCTGAGGAAGAAGAGG	163.346	138.991	137.067	175.223	155.438
437	sgATRX_5	ATRX	GGTGTGGGCAATAATAGTGA	148.785	237.601	190.908	132.55	149.778
438	sgATRX_6	ATRX	TGATTCATTGCAAGTCGTGG	127.765	187.593	137.346	129.839	120.847
439	sgATRX_7	ATRX	GATGGAAAACAGCAAGGAAG	154.948	178.157	161.603	143.493	168.433
440	sgATRX_8	ATRX	AGGGTGTAGTCTTTACACGT	65.4023	77.3166	51.7979	68.5837	81.8293
441	sgATRX_9	ATRX	AATGCTAGCAATCCTCAAAG	112.836	156.823	102.222	110.328	113.669
442	sgATXN3_1	ATXN3	CGAGTGTTAGAAGCAAATGA	211.975	241.075	145.554	214.528	171.627
443	sgATXN3_2	ATXN3	AATGTTAGACGAAGATGAGG	154.214	171.532	172.034	175.582	141.842
444	sgATXN3_3	ATXN3	AAGATGAGGAGGATTTGCAG	194.019	223.771	210.497	246.307	173.65
445	sgATXN3_4	ATXN3	ATGAGGAAGCAGATCTCCGC	204.7	286.784	211.77	161.828	160.75
446	sgATXN3_5	ATXN3	CCCAAGTGCTCCTGAACTGG	187.122	223.081	226.155	209.787	164.607
447	sgATXN3_6	ATXN3	CTGGTGGCTGGCCTTTCACA	123.766	177.94	202.333	162.385	151.296
448	sgATXN3_7	ATXN3	CAAGATATGACACAGACATC	237.088	195.461	108.878	219.889	165.05
449	sgATXN3_8	ATXN3	TAGAGTCCATAAAACAGACC	219.64	231.652	188.239	275.734	190.535
450	sgATXN3_9	ATXN3	TACTTAGCTGAATAGCCCTG	210.898	299.898	324.312	291.208	236.635
451	sgATXN7_1	ATXN7	CAGCAAAGTAGAGTTCCCCA	308.984	409.35	480.644	479.516	249.472
452	sgATXN7_2	ATXN7	CACACTACTGAAATCTGCGG	219.534	222.04	121.286	236.094	168.749
453	sgATXN7_3	ATXN7	CGAGATCAATAACCCCACAG	412.57	435.55	463.914	601.222	308.03
454	sgATXN7_4	ATXN7	GGGTCCCTGAGAGGCTGCGG	36.8354	59.2144	25.7649	43.5148	54.4159
455	sgATXN7_5	ATXN7	GAGGTGGTACTGGGCACTGG	129.61	121.051	114.373	126.533	100.548
456	sgATXN7_6	ATXN7	GACTGGGGATGTAGAGACGG	96.6781	137.166	124.893	89.6045	96.0894
457	sgATXN7_7	ATXN7	AATGCCAGTAGCAGTACCAG	333.73	290.732	263.278	365.425	269.012
458	sgATXN7_8	ATXN7	GAGGAAGAGTGAACCAACAG	104.225	159.757	132.13	203.919	118.222
459	sgATXN7_9	ATXN7	CATGGAATGAGAAGAAGAGG	164.02	146.17	180.611	207.41	188.353
460	sgATXN7L3_1	ATXN7L3	ATGGGGAGCAAAGCGGGAGG	67.6616	27.6739	72.7493	30.8503	132.356
461	sgATXN7L3_2	ATXN7L3	GCAGCCGAATCGCCAACCGC	49.2439	28.8636	79.0817	27.4954	61.5301
462	sgATXN7L3_3	ATXN7L3	GATATACGCGGACCTGGTCG	83.3468	80.8857	121.789	97.3666	85.1809
463	sgATXN7L3_4	ATXN7L3	GTACACCGGGCTGTCAAGTG	70.4414	77.6411	96.839	35.2946	76.1379
464	sgATXN7L3_5	ATXN7L3	CAAGAAGAGAAAGTCAGACA	246.161	125.513	178.489	229.235	259.874
465	sgATXN7L3_6	ATXN7L3	GGATCAGCTATGAGACCCTG	96.8318	69.3673	81.695	46.0774	106.113
466	sgATXN7L3_7	ATXN7L3	CGCGTATATCTCCTGAGCGA	61.8181	36.2181	62.8097	38.7981	93.054
467	sgATXN7L3_8	ATXN7L3	AGAAGTGCCTGGGAATGGGT	62.5988	17.3587	75.9434	41.8063	121.321
468	sgATXN7L3_9	ATXN7L3	CACAGCACACAGATGAGCAG	125.068	91.7417	146.973	127.326	142.727
469	sgAURKA_1	AURKA	GTGCTTGCAAAGGAATGCGC	136.27	180.022	170.046	136.598	107.757
470	sgAURKA_2	AURKA	TTACCAGGTGCCGATGGCAG	80.4606	93.391	86.676	97.9979	225.378
471	sgAURKA_3	AURKA	TCAGCTGGAGAAAGCCGGAG	8.48136	6.36757	28.3001	2.55022	136.846
472	sgAURKA_4	AURKA	CCAAACTTTCCTTTACCCAG	38.5861	12.3431	12.1844	20.179	146.363
473	sgAURKA_5	AURKA	CCGACCTTCAATCATTTCAG	23.303	19.319	68.1815	28.2258	239.449
474	sgAURKA_6	AURKA	AGTGGCCTGGAGACAGGATG	54.2476	63.1079	97.699	87.958	190.851
475	sgAURKA_7	AURKA	AAATTCCTCCTAGGAGGCAG	48.4751	10.6802	92.5169	61.8863	113.195
476	sgAURKA_8	AURKA	CTTCGAATGACAGTAAGACA	20.3103	25.2405	45.8564	11.1665	123.629
477	sgAURKA_9	AURKA	GAGCAAGCAGCCCCTGCCAT	46.6652	86.4557	70.1695	96.9333	238.216
478	sgAURKB_1	AURKB	AAGGTGATGGAGAATAGCAG	83.6662	103.558	57.2479	38.1915	113.511
479	sgAURKB_2	AURKB	GCTCCTTGTAGAGCTCCCCG	12.6806	1.81158	25.2512	7.94779	132.799
480	sgAURKB_3	AURKB	CAGGCCACCATACCTCAGGG	29.2767	19.0351	21.4428	41.8187	309.136
481	sgAURKB_4	AURKB	CTGTGGGCTGGACATTGGAG	98.5944	87.6994	91.1209	119.464	213.648
482	sgAURKB_5	AURKB	CAAGTCCCAGATAGAGAAGG	52.6862	34.3795	90.9422	49.816	196.068
483	sgAURKB_6	AURKB	GGGGCGCATGCACAATGAGA	15.9336	11.8294	51.9877	0.359012	141.462
484	sgAURKB_7	AURKB	GTGATGCACTCTCAAAGGGT	6.58873	0.0811155	12.8099	8.50487	84.8647
485	sgAURKB_8	AURKB	GCATCAACCCATACTGCAGG	26.7571	6.2459	42.9415	37.3496	195.467
486	sgAURKB_9	AURKB	TGACGAGCAGCGAACAGCCA	47.6944	54.8476	153.964	81.2605	170.552
487	sgBABAM1_1	BABAM1	GGTGCGGACCACATATGGCG	82.3769	75.8566	57.5048	60.6978	60.1705
488	sgBABAM1_2	BABAM1	CAGCAGCCCCACTGAAGAGG	83.8318	114.319	58.4429	103.606	72.565
489	sgBABAM1_3	BABAM1	GTAGGGGCACAGGCCAGCGT	144.089	119.686	113.949	114.859	103.678
490	sgBABAM1_4	BABAM1	AGCGTGGGCAGCCGCAGCGA	99.7773	164.502	97.9112	121.618	101.528
491	sgBABAM1_5	BABAM1	GAGGCCGCCAGTGCTGATGA	84.8136	54.5637	84.0291	62.2205	56.5659
492	sgBABAM1_6	BABAM1	GGACCGGGCAGTAGGGGCAC	99.245	62.9321	161.815	135.669	137.889
493	sgBABAM1_7	BABAM1	GAGGCTCCCATCATCAGCAC	101.291	131.231	114.094	103.235	107.63
494	sgBABAM1_8	BABAM1	AGAGGCAGCTACAGAGCTCG	87.3095	91.5389	86.3409	93.3555	73.2923
495	sgBABAM1_9	BABAM1	GATACTGAAGGTGGAACAGG	183.278	194.272	190.942	228.876	158.884
496	sgBAG6_1	BAG6	GATGGGACTGAGGCTTCAGG	106.721	178.116	103.964	189.67	112.215
497	sgBAG6_2	BAG6	GCTGTCAGGCTCCTCCACAG	17.7316	24.1724	19.9463	28.6096	18.2756
498	sgBAG6_3	BAG6	GAGGAGCCCGTTCCACCAGG	93.5789	96.5005	178.501	121.272	110.602
499	sgBAG6_4	BAG6	GAAGGGAGGTGAGTCTGAGG	86.9665	63.6351	130.857	158.696	125.716
500	sgBAG6_5	BAG6	CAGAAGATGCCCCAGAAGGG	197.425	138.005	200.814	193.966	161.192
501	sgBAG6_6	BAG6	GGCATTCCGGTCATGAACAG	154.049	191.757	182.867	136.722	145.699
502	sgBAG6_7	BAG6	GCCATCACCAGCCGTACCCG	182.982	180.644	169.443	216.67	153.224
503	sgBAG6_8	BAG6	CATGGAGGCAGAAGAAGTGG	201.447	154.768	180.991	225.002	239.291
504	sgBAG6_9	BAG6	GATGACCCTCGGGTGGCTGG	70.4414	42.2612	105.461	75.6649	80.9756
505	sgBAHCC1_1	BAHCC1	GCTGTACCAGTCCTGCCACG	221.663	236.465	290.986	189.459	239.101
506	sgBAHCC1_2	BAHCC1	AGACTCCATAGGGTGCAGCG	177.931	226.583	64.6747	91.2757	110.887
507	sgBAHCC1_3	BAHCC1	CAAGTGGTTCTACCACCCTG	96.2522	79.0201	127.228	130.594	166.409
508	sgBAHCC1_4	BAHCC1	AAGCCAAAGAGCTCTCCCGG	149.554	111.574	151.228	104.757	182.535
509	sgBAHCC1_5	BAHCC1	GGCCTCCATCTTGACCACAG	110.672	156.864	141.11	126.224	135.55
510	sgBAHCC1_6	BAHCC1	ACTCCCACATGCTCTCGATG	192.173	143.196	138.686	139.123	181.776
511	sgBAHCC1_7	BAHCC1	GGATCCGGGCGAACTCTACG	115.746	164.245	102.591	117.087	134.19
512	sgBAHCC1_8	BAHCC1	GTGGGAGAACCAGATCTGGG	113.333	106.194	160.698	108.756	181.302
513	sgBAHCC1_9	BAHCC1	ATGTCTGTACCCGGGCAACG	84.1512	117.942	47.7327	68.0266	69.1502
514	sgBAHD1_1	BAHD1	GTGAGGCCCGAACTCAGCAT	208.876	222.77	234.297	244.438	228.256
515	sgBAHD1_2	BAHD1	AAGACAGCAACATGGAGCAG	100.664	130.839	107.974	130.978	101.654
516	sgBAHD1_3	BAHD1	GATCCCCTGCTCGACTGCGG	57.4651	125.986	109.95	54.7432	82.4301
517	sgBAHD1_4	BAHD1	GATCACGGTCACGGCTGCGG	49.2203	53.1983	23.1069	37.6344	40.0609
518	sgBAHD1_5	BAHD1	GCTGGGTCTCCATCTCGGCG	85.6416	108.222	71.5096	71.1711	95.5835
519	sgBAHD1_6	BAHD1	CAATGGCAAGAACTATCCCA	224.052	320.853	156.901	216.361	215.766
520	sgBAHD1_7	BAHD1	AGTGGCTGCACCTCACGAGG	80.4606	78.3306	79.037	98.7283	142
521	sgBAHD1_8	BAHD1	GCAGTAGCGAGAGGAGCCCC	96.2877	181.564	139.993	115.169	120.309
522	sgBAHD1_9	BAHD1	CCAGCGTGGGTAACAGACAG	125.683	218.471	146.627	127.92	127.961
523	sgBANP_1	BANP	GAAGACAGCCACCACGAGGA	171.165	286.514	164.239	118.907	162.52
524	sgBANP_2	BANP	GGGACACCTCCACATCGCCC	133.454	90.214	108.878	85.5316	121.258
525	sgBANP_3	BANP	AGTGAGTGACCACACGGCCG	122.56	203.965	217.835	95.1382	126.728
526	sgBANP_4	BANP	GATGATGTCGGAACACGACC	86.9192	87.7265	97.9112	53.7033	77.4027
527	sgBANP_5	BANP	GAGGGGAGCCGGCCACCATG	2.95724	23.8209	23.1739	14.93	106.113
528	sgBANP_6	BANP	GCAGAACACCATTGTGGTGA	272.456	236.709	294.873	205.937	197.933
529	sgBANP_7	BANP	ACAGCTGGACACAGAGTCGC	117.58	139.951	105.796	118.982	102.445
530	sgBANP_8	BANP	GATCTGCACCTGCTGTGCGT	64.1011	37.7322	74.4915	40.2341	137.162
531	sgBANP_9	BANP	GGGTGCACAGCTGATCGCCG	159.62	180.861	143.142	146.192	121.985
532	sgBAP1_1	BAP1	AGTGGACAGACAAGGCCCGG	181.918	263.49	133.56	179.877	164.955
533	sgBAP1_2	BAP1	GAACCGTCAGACAGTACTAG	91.1066	151.659	72.5036	98.4436	115.946
534	sgBAP1_3	BAP1	GGCGGACTGGAACTCGGCTG	144.006	109.709	104.031	113.708	94.6981
535	sgBAP1_4	BAP1	TGACTATGAGGATGACGAGG	279.435	240.116	153.718	123.438	183.926
536	sgBAP1_5	BAP1	GAAGGGAACAGGGAAGCCAG	0.260237	5.92144	8.45429	6.57364	53.0879
537	sgBAP1_6	BAP1	GAAGCTCAAAGAGTCCCAGA	230.215	280.944	142.751	212.993	158.094
538	sgBAP1_7	BAP1	GAGCGGATAGGCGAGCGCAG	89.1312	144.237	96.4816	114.723	99.7571
539	sgBAP1_8	BAP1	ACAGGGCTGGAGGGCCGCGT	16.324	46.9253	28.9702	47.2782	56.4078
540	sgBAP1_9	BAP1	CCAGGGGTCCAGCAGCCCAG	107.939	139.897	131.594	67.4943	132.008
541	sgBAZ1A_1	BAZ1A	GAATGAAGACGTAGAAGAGA	199.342	233.288	166.562	276.576	163.943
542	sgBAZ1A_2	BAZ1A	GATGTGGAAGACAGTATGGG	123.175	72.9905	108.744	134.147	113.069
543	sgBAZ1A_3	BAZ1A	AGTCCTCGTAGAAAACGCAG	137.512	117.753	170.593	207.385	154.236
544	sgBAZ1A_4	BAZ1A	AGGAGTTCTGGCCGACAGGG	75.4806	145.197	135.782	136.251	106.144
545	sgBAZ1A_5	BAZ1A	TGTGAGACAGAAGCCGCCCG	74.3805	47.6283	131.55	143.159	97.2276
546	sgBAZ1A_6	BAZ1A	CAACACTGTGAACCACAAGA	177.718	281.687	174.815	258.687	172.828
547	sgBAZ1A_7	BAZ1A	GGACTGAAGATAAATGTGGG	227.79	474.621	225.608	302.424	185.602
548	sgBAZ1A_8	BAZ1A	GCATCACCAAAGATTTCAGG	196.065	312.322	237.781	378.027	265.06
549	sgBAZ1A_9	BAZ1A	CAGAACAACATCGAAAAGAG	213.761	247.767	231.605	227.527	163.374
550	sgBAZ1B_1	BAZ1B	GATGTTCAGGAGGAAAGCGA	195.651	109.533	106.22	83.2661	133.463
551	sgBAZ1B_2	BAZ1B	GAAAATGGTAGAGGAAGCAA	133.395	78.7362	67.6231	98.1589	113.322
552	sgBAZ1B_3	BAZ1B	GGCCTCCTGAGTGTGCGGGA	180.037	107.884	62.1954	81.7929	131.724
553	sgBAZ1B_4	BAZ1B	GGGAGATTTGGAATTCCCTG	90.87	18.981	57.717	22.1473	40.4404
554	sgBAZ1B_5	BAZ1B	GCCTTGAGTGCAGATAAGGG	88.6344	118.266	152.557	97.9237	160.181
555	sgBAZ1B_6	BAZ1B	AGTATGTCATGAGGATCCGG	117.249	59.3901	104.791	45.6688	121.795
556	sgBAZ1B_7	BAZ1B	GAGACAACCACACCCAAACA	297.415	236.384	190.283	231.476	235.496
557	sgBAZ1B_8	BAZ1B	GGAGTTGCGCCTGGCAGTAG	247.639	124.107	182.331	180.93	209.79
558	sgBAZ1B_9	BAZ1B	TGAGAGTGATGAAGAGGAGG	154.439	104.653	212.541	101.724	241.251
559	sgBAZ2A_1	BAZ2A	GAGAACTGGGAGAGAAGGGG	140.824	116.333	158.9	132.735	154.489
560	sgBAZ2A_2	BAZ2A	AGGGCAGCCACCGATGGCAG	159.17	134.882	105.919	164.155	134.727
561	sgBAZ2A_3	BAZ2A	GCTTCATCCTCTTCCCACAG	198.632	171.194	153.562	262.586	170.235
562	sgBAZ2A_4	BAZ2A	GAAGTCCCCAAGGTGAAACG	210.094	236.898	127.507	274.459	170.362
563	sgBAZ2A_5	BAZ2A	CAAGAGGGAAAAGAAGGAGA	20.1211	4.32616	3.85301	11.0922	235.907
564	sgBAZ2A_6	BAZ2A	GGAAATGAAGAAGCCGACAG	282.239	175.791	317.801	317.342	227.244
565	sgBAZ2A_7	BAZ2A	GAAGGGCCAGAGGAATGCCT	35.8299	53.5633	53.2497	76.841	56.4078
566	sgBAZ2A_8	BAZ2A	GCAGCTGTCCCTGGCCGCAG	119.366	113.372	123.765	184.248	142.727
567	sgBAZ2A_9	BAZ2A	GGAGGCAAGCTGCTGAGGGG	92.396	63.3783	102.591	119.279	143.676
568	sgBAZ2B_1	BAZ2B	GAAACTACTGAAGCCACAGA	162.163	194.11	109.805	178.342	143.77
569	sgBAZ2B_2	BAZ2B	GCTAAGTGAAGCAACTCCAG	147.129	140.465	121.509	156.096	177.919
570	sgBAZ2B_3	BAZ2B	TGGGTGGCTGACCATTGGGA	138.47	204.1	116.037	181.66	144.877
571	sgBAZ2B_4	BAZ2B	GGTGGAATTCCCAGTAATGG	202.015	222.73	216.785	221.449	183.831
572	sgBAZ2B_5	BAZ2B	GCTTTAAGAACATCAGGAGA	140.646	130.934	222.201	223.813	135.613
573	sgBAZ2B_6	BAZ2B	GAAGGCATGGAGAGTGGTGA	203.553	231.842	184.062	255.295	158.125
574	sgBAZ2B_7	BAZ2B	GTCAGTAGAAGAACAAGCAA	134.495	179.603	199.921	172.252	129.289
575	sgBAZ2B_8	BAZ2B	AGAGCCTGCATCAGAAAGGG	231.694	187.999	195.387	206.222	211.561
576	sgBAZ2B_9	BAZ2B	GTAGAGGAGGCTGCTGAGGA	277.176	158.635	212.251	211.396	183.009
577	sgBCL11A_1	BCL11A	ACAGATGATGAACCAGACCA	252.182	227.908	214.965	276.39	226.959
578	sgBCL11A_2	BCL11A	GAGTGCAGAATATGCCCCGC	157.23	199.72	140.216	178.838	150.221
579	sgBCL11A_3	BCL11A	GGCACTGCCCACAGGTGAGG	170.775	104.909	84.9338	147.467	119.234
580	sgBCL11A_4	BCL11A	GATAAACTTCTGCACTGGAG	123.482	96.0678	114.864	127.784	106.302
581	sgBCL11A_5	BCL11A	GTGCAGAACGAGGGGAGGAG	104.438	214.05	175.53	141.76	84.4537
582	sgBCL11A_6	BCL11A	GGCCCGTTGGGAGCTCCAGA	69.8382	78.3847	35.5929	55.9811	49.1988
583	sgBCL11A_7	BCL11A	GTGCCAGATGAACTTCCCAT	104.355	170.992	81.829	128.044	135.423
584	sgBCL11A_8	BCL11A	CACAAACGGAAACAATGCAA	130.272	162.934	109.224	175.446	137.383
585	sgBCL11A_9	BCL11A	AAAAGCATCCAATCCCGTGG	124.169	194.353	176.144	204.761	181.776
586	sgBCL11B_1	BCL11B	GCGGGTTGCCCTGTTTGCGG	93.1176	146.441	79.4949	103.866	81.5764
587	sgBCL11B_2	BCL11B	CAGGAAAGTGTCCGAGCCGG	58.4232	98.2309	96.0572	116.295	88.4692
588	sgBCL11B_3	BCL11B	GCCATCCTCGAAGAAGACGA	154.498	217.133	164.339	179.729	123.06
589	sgBCL11B_4	BCL11B	TAGAGGAGCCAAGTGGCCTG	152.747	200.18	135.805	180.979	172.132
590	sgBCL11B_5	BCL11B	ACAGGTGAGCAGGTCAGGGT	163.275	148.455	178.534	173.601	121.195
591	sgBCL11B_6	BCL11B	GTGTCAAATGAACTTCCCCT	190.825	286.541	189.78	271.104	192.179
592	sgBCL11B_7	BCL11B	TCGGAGCGTGAGGAGGGTGG	32.1274	43.2211	30.9134	36.1488	62.4154
593	sgBCL11B_8	BCL11B	GCAGGTGGTCATCTTCGTCG	213.501	190.108	167.031	233.469	190.25
594	sgBCL11B_9	BCL11B	AAGTGGCCTGGGGCTGATGG	123.814	144.737	189.758	117.261	121.732
595	sgBCL7A_1	BCL7A	GGTCGGTTCGAGCCGAGACG	31.0392	37.5835	39.3342	19.8942	22.7971
596	sgBCL7A_2	BCL7A	GAGAAGAAATGGGTGACCGT	93.8391	135.977	82.1641	125.246	97.9549
597	sgBCL7A_3	BCL7A	CATGTCCATCATCCCTGGGG	139.298	154.011	164.887	203.746	187.657
598	sgBCL7A_4	BCL7A	GGGCCAAAGATGATATCAAG	238.791	251.188	348.022	265.322	217.885
599	sgBCL7A_5	BCL7A	GGAGGAACTGTTCTCCGGAG	125.15	122.255	105.126	116.543	103.804
600	sgBCL7A_6	BCL7A	AACTCGGCTGTGCCCAGCGA	46.4641	81.1155	94.7729	87.8713	63.8382
601	sgBCL7A_7	BCL7A	GTGGATGAGGCCCAGGCTGA	122.181	91.8904	137.268	107.407	112.689
602	sgBCL7A_8	BCL7A	AAGGAGCACCCAGGAGCTGA	118.254	89.0514	162.463	92.7489	104.437
603	sgBCL7A_9	BCL7A	GCAGAATTCACAGTCCTCGA	78.6744	86.0501	79.4949	127.722	85.4655
604	sgBCL7B_1	BCL7B	AGGTTCATCAGCAACTTCCG	121.318	121.998	86.0394	108.583	127.107
605	sgBCL7B_2	BCL7B	GGAGAAGAAGTGGGTGACTG	71.2458	147.806	94.7729	142.342	67.5376
606	sgBCL7B_3	BCL7B	GGTTCCTGTGACAGACAGCA	205.244	218.674	125.664	198.311	164.829
607	sgBCL7B_4	BCL7B	GAATTGGCTGAGGCATCAGA	45.506	83.3057	65.4789	76.8781	95.6151
608	sgBCL7B_5	BCL7B	AAGGAGAGAGGAATTGGCTG	42.2885	76.5325	70.3928	57.9743	79.0152
609	sgBCL7B_6	BCL7B	GAACTGGTTCTTCCTTGGTG	93.2004	121.565	122.861	90.0378	134.063
610	sgBCL7B_7	BCL7B	CGACATCAAGAAGGTGATGG	125.387	187.134	183.325	158.733	147.565
611	sgBCL7B_8	BCL7B	GAACCCACTTAAATATCCTC	113.002	110.236	128.009	69.2398	111.077
612	sgBCL7B_9	BCL7B	AACTTCCGAGGAGGGCAGGG	139.002	105.126	116.629	104.163	101.022
613	sgBCL7C_1	BCL7C	GGTGATGGCGACCATCGAGA	56.2112	53.9283	78.4786	68.3114	30.3856
614	sgBCL7C_2	BCL7C	GCACCCACTTGAAGATACGA	130.887	111.318	134.855	208.598	157.335
615	sgBCL7C_3	BCL7C	AGTGGTGGATCCCCAGGAGG	92.0411	115.617	119.421	180.014	127.424
616	sgBCL7C_4	BCL7C	GGCGGGGCAGAGAGATCCCG	18.1456	44.573	89.6691	75.6649	85.6236
617	sgBCL7C_5	BCL7C	GACACAGGGCGGCTGGGCTG	76.5334	140.546	137.703	123.067	120.183
618	sgBCL7C_6	BCL7C	GGAGAAGCGATGGGTGACTG	143.355	209.9	155.427	141.203	142.474
619	sgBCL7C_7	BCL7C	GAGCGAAGGCGGGCAGGTGG	79.4314	93.6614	103.506	83.9593	73.6084
620	sgBCL7C_8	BCL7C	TAAGATCCAGCAGGATGAGA	86.588	80.4261	155.896	154.92	190.471
621	sgBCL7C_9	BCL7C	GGGTTGCTCACCTCCTCCTG	49.4924	53.8742	103.518	104.745	95.3621
622	sgBCOR_1	BCOR	GAATCCCTTGAACCACAACG	352.479	197.368	212.05	199.512	176.938
623	sgBCOR_2	BCOR	GACTGGGCTCAGAGAAAGGT	193.332	186.823	79.2827	98.2208	92.9907
624	sgBCOR_3	BCOR	GCTGCCACAAGCACTCTAGG	923.629	759.715	549.484	508.795	436.655
625	sgBCOR_4	BCOR	GAATACACCCGAGACAGTGG	173.933	168.923	170.191	98.2827	96.0577
626	sgBCOR_5	BCOR	TGTAGCCACAGCAGAAGCGC	377.758	271.737	228.065	236.911	153.541
627	sgBCOR_6	BCOR	GTGCAGACTGGAGAATACAG	214.684	234.221	212.184	97.1685	142.158
628	sgBCOR_7	BCOR	GGGATGGCTGGGGAGGCCGA	35.203	40.1928	56.8124	38.7981	62.1941
629	sgBCOR_8	BCOR	GACGAGAGGCGGGATGGCTG	231.126	148.144	134.029	100.709	124.546
630	sgBCOR_9	BCOR	GCGCAGACAAAAGCCTCCCG	390.214	313.106	247.497	230.152	206.376
631	sgBCORL1_1	BCORL1	GGGGCGAGTGAAAATGGAGA	148.43	112.805	82.4991	115.082	96.3423
632	sgBCORL1_2	BCORL1	GCAGCTCCAGCCACAAGCCA	308.547	270.791	319.789	289.871	182.661
633	sgBCORL1_3	BCORL1	GAGCTCACGGCAGTTGGAAG	162.293	220.215	200.759	212.189	140.609
634	sgBCORL1_4	BCORL1	GAACTGGAGTCCCTGTGGAG	123.175	158.554	147.017	167.25	113.606
635	sgBCORL1_5	BCORL1	GGACAGATAGGGGCTGGCAG	189.914	118.753	109.526	83.3899	90.7142
636	sgBCORL1_6	BCORL1	ACAGGTGCTAAGGGAGGGGA	57.3704	65.9605	100.301	89.753	66.8104
637	sgBCORL1_7	BCORL1	GGTGGGCCGGAAGATGGGGT	152.759	101.165	75.9769	110.13	89.8289
638	sgBCORL1_8	BCORL1	GCAAAGGCGGGGATGAGGGT	105.715	141.912	117.031	108.942	98.9983
639	sgBCORL1_9	BCORL1	CCGGTGTAGGAGCAAAGGCG	144.786	126.527	139.423	109.437	69.3715
640	sgBEND3_1	BEND3	GAGGAGGCGGCTGATCCCCG	45.1866	12.5864	42.6847	31.1845	67.4744
641	sgBEND3_2	BEND3	CGAAAGCAGCTGGTCAGCGA	137.429	147.576	77.2389	112.482	91.1568
642	sgBEND3_3	BEND3	GACTTCTGAGAAGCACTCTG	287.396	332.804	214.685	227.973	200.083
643	sgBEND3_4	BEND3	TCCCCGGCGTGAAGAGGAGG	52.7808	34.5417	66.4728	59.8808	64.2809
644	sgBEND3_5	BEND3	AGAGGCTGAAGATGCTGCTC	137.878	118.131	162.698	144.36	130.68
645	sgBEND3_6	BEND3	TTCACCGAAGATGTAGAAGA	268.458	431.778	283.09	290.391	281.407
646	sgBEND3_7	BEND3	CACTGTGAAAGTGGAGACAG	280.382	301.777	325.038	254.775	259.432
647	sgBEND3_8	BEND3	GGCCTGCTAGACTCTGTCCC	54.8036	131.948	101.798	150.401	138.553
648	sgBEND3_9	BEND3	TCGTTTGCTGGAGTCCTGCA	111.452	96.2842	38.3514	70.3416	85.1493
649	sgBMI1_1	BMI1	GATTGATGTCATGTATGAGG	298.102	202.126	225.619	226.747	221.584
650	sgBMI1_2	BMI1	ACAAAGCACACACATCAGGT	110.92	117.09	112.162	110.601	112.278
651	sgBMI1_3	BMI1	GCAGCTCATCCTTCTGCTGA	112.257	171.776	96.839	96.5371	108.421
652	sgBMI1_4	BMI1	AAAGGTTTACCATCAGCAGA	337.717	288.312	268.248	283.025	214.375
653	sgBMI1_5	BMI1	CAAAGAGAAATCTAAGGAGG	281.281	281.552	257.672	291.085	207.672
654	sgBMI1_6	BMI1	TACTCACTTTTGAAAAGCCC	200.69	250.742	186.285	160.776	132.641
655	sgBMI1_7	BMI1	TATGCTACTTACCCTTCTCC	264.602	222.392	308.073	267.117	234.074
656	sgBMI1_8	BMI1	CTCTAATGAAGATAGAGGAG	164.221	126.202	66.0149	109.87	107.693
657	sgBMI1_9	BMI1	GCATCACAGTCATTGCTGCT	119.165	133.367	87.6253	112.656	92.5797
658	sgBOP1_1	BOP1	GGTGCTGTGGCTGAGAGGAG	41.567	32.7842	68.1145	24.1281	88.1214
659	sgBOP1_2	BOP1	GGATGATGACGAAGGCGACG	192.942	195.178	204.31	191.168	189.112
660	sgBOP1_3	BOP1	TGAGAGGAGAGGTGCAGAGG	23.1611	10.153	51.5857	28.6838	175.199
661	sgBOP1_4	BOP1	GGAGACGCCAGAATCGCTGC	67.6735	64.1218	70.2923	61.0073	89.1332
662	sgBOP1_5	BOP1	CGAGCGTGCGGCCGGAGAAG	0.79254	6.82723	16.9086	11.3398	47.8075
663	sgBOP1_6	BOP1	GGCGACGAGGAGGGAGAGGA	118.479	72.8823	115.144	121.272	113.922
664	sgBOP1_7	BOP1	GGACGGAGCCCTTGATGACG	69.5779	58.606	72.9727	96.8714	65.1662
665	sgBOP1_8	BOP1	GACCACTGAGGAGCAGGTGC	188.234	87.1316	225.507	136.685	161.635
666	sgBOP1_9	BOP1	ACTGGAGCCTGAGCCCGAGC	26.0355	46.006	83.9398	42.7101	55.4277
667	sgBPTF_1	BPTF	GGATTCTGAGGACGACGAGG	120.052	111.966	136.542	104.002	146.996
668	sgBPTF_2	BPTF	GACTTGGGAAATTCAAGGGG	116.74	49.3183	95.9902	81.0625	130.174
669	sgBPTF_3	BPTF	AAAGGAGCAGAGCAAAACCG	48.7826	113.616	118.416	89.3198	166.378
670	sgBPTF_4	BPTF	GGAGGACATGGTCTCCGAGG	29.9154	62.2967	60.4308	27.4211	54.0364
671	sgBPTF_5	BPTF	TCTGGCACCTCCTCAAGAGG	11.9354	15.3579	42.4055	26.7526	40.7249
672	sgBPTF_6	BPTF	TCAGCTGAAGAGCCAGCAGG	49.6106	31.4999	42.7517	42.97	94.793
673	sgBPTF_7	BPTF	GATGTGGTCAATGTTAGTGA	126.333	92.4312	104.467	102.368	119.993
674	sgBPTF_8	BPTF	GACTCCCTGACCACCACGGG	77.9883	78.0196	106.522	79.3664	114.681
675	sgBPTF_9	BPTF	GCGGCCAAGGCTCCTCCAGG	47.8126	105.95	38.7088	45.2603	180.859
676	sgBRCA1_1	BRCA1	GAACTCTGAGGACAAAGCAG	123.116	83.0218	95.778	83.0185	100.516
677	sgBRCA1_2	BRCA1	GATAAAGCTCCAGCAGGAAA	85.0265	21.7119	62.2624	88.9607	161.92
678	sgBRCA1_3	BRCA1	GGTCAGGCCAGACACCACCA	88.5279	49.1155	116.551	52.5272	188.732
679	sgBRCA1_4	BRCA1	AAAGCGAGCAAGAGAATCCC	107.75	91.4578	125.485	111.838	199.957
680	sgBRCA1_5	BRCA1	GAAGCTGTGTTAGAACAGCA	238.756	152.132	249.742	180.026	323.713
681	sgBRCA1_6	BRCA1	GTCAATGGAAGAAACCACCA	159.253	94.7565	126.189	92.0557	149.399
682	sgBRCA1_7	BRCA1	GCTGCACAACCACAATTGGG	75.3741	28.431	98.2127	35.1956	187.12
683	sgBRCA1_8	BRCA1	GATGCCTGGACAGAGGACAA	95.6135	30.9861	73.6539	45.3593	127.297
684	sgBRCA1_9	BRCA1	TCTGGGGCTCTGTCTTCAGA	55.9391	59.9309	87.6365	93.0956	121.258
685	sgBRCA2_1	BRCA2	GAGCACAGTAGAACTAAGGG	154.794	117.523	123.698	115.131	144.877
686	sgBRCA2_2	BRCA2	GGAAGCAGCAAAATATGTGG	89.7226	34.5147	69.0303	47.6372	116.547
687	sgBRCA2_3	BRCA2	GCAGGTTCAGAATTATAGGG	143.781	92.8908	187.357	119.848	137.225
688	sgBRCA2_4	BRCA2	GCCATTAAATGAGGAAACAG	147.519	96.6897	170.962	106.354	147.786
689	sgBRCA2_5	BRCA2	AAAGACCCTAAAGTACAGAG	151.245	89.9977	143.019	83.328	196.068
690	sgBRCA2_6	BRCA2	GTTGGAAATTAGGAAGGCCA	137.784	151.591	209.414	185.263	180.48
691	sgBRCA2_7	BRCA2	AGGTCCACCTCAGAACAAGA	122.489	88.2537	89.7807	87.9827	111.077
692	sgBRCA2_8	BRCA2	TGAAAGTCTAGGAGCTGAGG	207.161	167.76	196.381	224.692	219.118
693	sgBRCA2_9	BRCA2	AATATCTGGAACTTCTCCAG	249.828	161.123	309.659	315.176	286.687
694	sgBRCC3_1	BRCC3	AATGGGGCTGTGCATAGGGG	83.7845	90.4844	64.094	87.3019	47.8708
695	sgBRCC3_2	BRCC3	GAGCGTGGTTGAGACAAACG	321.83	253.189	252.054	264.802	204.953
696	sgBRCC3_3	BRCC3	GGTGGTGCAGGCGGTGCAGG	82.9092	82.2782	107.304	86.5343	85.3074
697	sgBRCC3_4	BRCC3	GGCCAAGATGGCGGTGCAGG	129.941	148.239	129.796	162.682	124.135
698	sgBRCC3_5	BRCC3	GAAGCTGCAGACAGCTGCTC	203.671	161.433	224.926	176.238	126.633
699	sgBRCC3_6	BRCC3	AGGAGCAGGATGCGTATAGG	290.496	279.294	236.977	196.392	169.413
700	sgBRCC3_7	BRCC3	CAGAGAAGGAGGAAGTAATG	266.033	197.908	265.891	263.775	181.871
701	sgBRCC3_8	BRCC3	GCTCTGGAGAAATTTCTACT	250.478	303.981	206.745	328.991	172.638
702	sgBRCC3_9	BRCC3	ACTGTTTGGCCTTCACATGT	513.968	402.82	410.441	498.755	284.347
703	sgBRD1_1	BRD1	GGGCTGCGCAAATATCCTGG	108.897	50.4809	118.762	73.2261	106.777
704	sgBRD1_2	BRD1	GCAACAAGGAAAACAGCGAG	157.751	140.005	144.27	167.882	143.075
705	sgBRD1_3	BRD1	CGAGGAACTGGACAACGAGG	247.627	119.956	192.84	149.114	207.83
706	sgBRD1_4	BRD1	GGTGGAGTATGACATGGACG	194.456	230.841	252.813	158.597	165.619
707	sgBRD1_5	BRD1	AAACATGCTCTGCGACACGG	109.962	105.085	135.481	98.0846	106.492
708	sgBRD1_6	BRD1	GCAGCAGTCTCTGATCGACG	195.154	148.117	174.826	184.309	168.56
709	sgBRD1_7	BRD1	CGGGGTGCCCTACATCCCCG	180.415	276.077	208.621	217.871	132.609
710	sgBRD1_8	BRD1	GTGCTGTGCCCCAACAAGGG	83.4888	32.0812	177.306	79.3046	124.736
711	sgBRD1_9	BRD1	GGAACATCCCTCCAGCCCGG	107.123	75.843	90.2498	59.9674	82.1771
712	sgBRD2_1	BRD2	TGTGTGTGACACAGAAGAGA	133.809	127.176	109.615	138.628	192.084
713	sgBRD2_2	BRD2	GAGGAAATGACTGATGGGTG	62.6816	99.8397	83.3032	87.8713	108.516
714	sgBRD2_3	BRD2	GCTGCAGTAACAGCAAGGAG	37.6516	64.1489	46.1915	39.318	73.8614
715	sgBRD2_4	BRD2	GAGCTCCTCTGAGGAAGAGG	72.4642	59.309	97.5203	55.226	113.859
716	sgBRD2_5	BRD2	GAAGCATCGAGGCCGAGCTG	37.9473	66.8257	26.3903	20.7484	56.9137
717	sgBRD2_6	BRD2	GGGGCCGATGAAGATGACAA	102.545	113.062	95.1638	128.625	109.717
718	sgBRD2_7	BRD2	CCAGCTGCAATACCTACACA	114.646	175.21	142.215	118.821	229.584
719	sgBRD2_8	BRD2	GCCACAAGAAGAACAAGAGC	133.17	102.719	94.0246	130.408	131.218
720	sgBRD2_9	BRD2	CTAAGAACAGCCACAAGAAG	264.637	234.329	220.001	250.43	186.329
721	sgBRD3_1	BRD3	GGGTTGGAGTCCCTGAGCGA	111.689	109.722	172.012	106.664	125.021
722	sgBRD3_2	BRD3	GCAGTACATGCAGAATGTGG	264.117	149.929	168.46	147.059	189.333
723	sgBRD3_3	BRD3	GGGACGATGGGTGTGGCAGG	122.016	113.075	107.471	109.783	117.274
724	sgBRD3_4	BRD3	GCGGCGTAGGAGGGACCACG	112.777	98.6635	115.713	110.737	93.465
725	sgBRD3_5	BRD3	GCCTCCCAAGAAGGACCTGG	183.621	181.131	161.681	159.575	151.549
726	sgBRD3_6	BRD3	GATGCCAGATGAGCCCGTGG	80.9574	66.0551	71.3533	90.0502	77.1814
727	sgBRD3_7	BRD3	GAAGGAGAAGCACAAAGTGA	373.594	305.251	292.941	329.35	228.034
728	sgBRD3_8	BRD3	CGAGGAAGAGAAGAAGGCCA	197.875	218.214	272.145	267.514	261.013
729	sgBRD3_9	BRD3	GGGTGGGTTCACAGGGCCCG	80.7326	65.8793	85.7267	68.8437	68.8656
730	sgBRD4_1	BRD4	GAGCAGCTCAAGTGCTGCAG	110.057	61.3098	101.753	107.84	81.0388
731	sgBRD4_2	BRD4	TGAGGGGTCTGGGTCTGCGG	16.1347	17.6426	47.6768	62.171	82.8095
732	sgBRD4_3	BRD4	GGCGTGGCCTGCACAGGAGG	71.4942	73.707	87.3573	94.6554	65.3243
733	sgBRD4_4	BRD4	GCTGGGGAGCTGGAGCGGGT	10.4568	8.89567	17.0426	12.0702	40.2823
734	sgBRD4_5	BRD4	GAGCCACCCACCCATCATCG	60.8718	62.3103	77.2389	77.5219	194.424
735	sgBRD4_6	BRD4	GGGGTGGCCGCGATGATGGG	20.263	27.8226	25.5974	24.0538	65.5457
736	sgBRD4_7	BRD4	GGGGTTGGAATTCTTCAGGG	45.0092	68.083	71.666	32.9672	112.215
737	sgBRD4_8	BRD4	AATGTCTACAACACAGGCCC	316.342	237.033	232.789	246.988	210.802
738	sgBRD4_9	BRD4	GAGTGGTGCTCAAGACACTA	56.7317	24.0913	63.5914	36.9164	145.288
739	sgBRD7_1	BRD7	GAAGTCACCGAACTCTCCAC	73.2686	158.567	138.228	119.291	136.751
740	sgBRD7_2	BRD7	TGACACAGCAAAAGAAATGG	317.241	359.991	380.51	310.149	321.816
741	sgBRD7_3	BRD7	GAGACAGATCATGTTCGGAG	162.577	67.2853	96.6715	105.401	139.186
742	sgBRD7_4	BRD7	TCGGACAAACACCTCTACGA	199.093	163.056	205.762	97.8618	176.18
743	sgBRD7_5	BRD7	AAAAGGAACAAAGTCACTCC	305.577	336.102	202.143	227.725	242.073
744	sgBRD7_6	BRD7	GACCCTACAAGAGATGGAGA	211.691	227.245	207.236	207.88	188.701
745	sgBRD7_7	BRD7	GTACTGGAGTCCAAACGCCC	180.675	202.167	167.008	166.309	159.706
746	sgBRD7_8	BRD7	AACTGATGAGACAATTGCAG	164.73	148.468	192.427	102.158	178.772
747	sgBRD7_9	BRD7	TTACAGAAGTAGAGCCACCA	294.695	239.399	252.288	228.802	235.18
748	sgBRD8_1	BRD8	GAACACAAGCTGCTAAGCAC	97.2813	80.6018	91.9585	59.2246	147.533
749	sgBRD8_2	BRD8	GCACTGGCCCCACAGAGCCA	90.2786	127	63.6138	72.0624	166.188
750	sgBRD8_3	BRD8	GCATCTTCTGTCATGAGAAG	114.563	105.896	86.7988	81.2358	132.071
751	sgBRD8_4	BRD8	GAAAGTGATAAAGGAAACCC	105.893	72.977	56.5555	96.2276	187.784
752	sgBRD8_5	BRD8	AGGAGAGCGAACCATCACAG	295.724	238.764	268.449	191.217	350.873
753	sgBRD8_6	BRD8	GGACCCCGCCTACCTCCAGG	103.681	70.6246	87.078	105.673	134.411
754	sgBRD8_7	BRD8	CAAGGGAATACATGAACTGG	296.138	215.308	198.693	232.083	275.463
755	sgBRD8_8	BRD8	CAGGAGTCAGGACTTAGATG	145.425	127.392	100.122	122.138	162.647
756	sgBRD8_9	BRD8	AAGGAAGAGGATCAAGGAGA	118.018	71.1924	105.707	95.881	144.719
757	sgBRD9_1	BRD9	GAAGAAGCGGAAGCGAGAGA	290.578	337.265	230.6	281.466	157.746
758	sgBRD9_2	BRD9	GAGCTACAGCAAGAAAGTGG	272.149	366.899	264.015	357.898	174.251
759	sgBRD9_3	BRD9	GAAGCACAGGCGGAGCGCGG	130.154	131.529	121.119	66.4296	110.128
760	sgBRD9_4	BRD9	GAAGAAGAAGAAGTCCGAGA	97.0921	94.2292	100.446	78.0171	72.0591
761	sgBRD9_5	BRD9	GGAGAAGCATCTGGACGATG	159.963	152.997	132.197	112.916	93.3385
762	sgBRD9_6	BRD9	GAGGGAGCACTGTGACACGG	212.732	189.797	190.886	250.776	147.786
763	sgBRD9_7	BRD9	TGATCCTGGGAAGAAGGTGG	99.7654	75.6538	148.112	97.1685	181.555
764	sgBRD9_8	BRD9	GCTTTCAGAAAAGATCCCCA	257.386	223.054	298.245	252.745	144.782
765	sgBRD9_9	BRD9	GCGAAGAAGATCCTTCACGC	201.601	155.539	184.129	201.79	137.162
766	sgBRDT_1	BRDT	ACAGATATCACAGAAACCAC	464.393	436.199	484.686	456.639	366.746
767	sgBRDT_2	BRDT	AACAAGGGTAGTATTGGCAG	230.949	163.624	307.414	316.896	225.568
768	sgBRDT_3	BRDT	GCCACAAGAAGAGCAAGTTG	263.466	329.032	385.893	330.093	300.947
769	sgBRDT_4	BRDT	GTTGTGTCACTATCACCAGA	138.434	169.788	122.034	210.282	143.581
770	sgBRDT_5	BRDT	CAACTCCAGTTCACAAACTG	350.291	353.65	198.514	328.88	218.549
771	sgBRDT_6	BRDT	AGAAGAGTTCCCTTCAGAGG	101.114	144.561	166.64	177.389	112.752
772	sgBRDT_7	BRDT	GTTACAGTCAGCCAAAGAAA	225.531	189.378	238.853	198.62	143.834
773	sgBRDT_8	BRDT	AGGAAGAACAGGCGTCACAC	180.202	121.822	130.031	239.288	147.47
774	sgBRDT_9	BRDT	GAGGGAGGCAGAATTTGTAA	98.4169	58.5789	118.047	131.2	96.3739
775	sgBRE_1	BRE	TCTGGTATTCAAACATGAGG	205.966	132.692	220.616	214.256	176.527
776	sgBRE_2	BRE	GATATGAAAGGGGAGAGCAT	115.841	176.886	164.663	149.77	112.594
777	sgBRE_3	BRE	GACCACGCTAGATATGAAAG	302.218	318.676	284.408	397.847	278.213
778	sgBRE_4	BRE	GGAGGGCCACATCTTCTCCA	300.68	245.158	272.816	372.543	220.035
779	sgBRE_5	BRE	GAGGTGACAAGTACAGCTTG	94.194	46.317	99.1732	92.1918	67.8538
780	sgBRE_6	BRE	AAACTGCACATACCATATGC	265.335	271.751	281.817	305.569	207.166
781	sgBRE_7	BRE	TCTCCAAAGATAAAATCGGG	80.8154	141.776	137.056	138.22	114.365
782	sgBRE_8	BRE	AGTACTCACCTGCAAAGCTG	221.497	269.236	213.334	303.712	190.661
783	sgBRE_9	BRE	TGAGGCGGGAGCTCTCCCGG	109.808	75.2752	111.246	94.8287	85.6236
784	sgBRPF1_1	BRPF1	AGGGTGACTGCAGGCAACGG	106.898	117.577	203.271	199.041	119.076
785	sgBRPF1_2	BRPF1	GCCACCATACGAGTGCCCGG	37.6397	35.7179	97.3862	58.2714	47.934
786	sgBRPF1_3	BRPF1	AAGGTCTACAAGAGTTACAG	337.409	206.02	401.305	310.818	241.63
787	sgBRPF1_4	BRPF1	GCAGTCACCCAGCCCCTCAG	116.953	128.839	191.98	175.928	145.098
788	sgBRPF1_5	BRPF1	TGAGGTGATGAGCTATGCAC	185.253	174.655	324.703	200.316	207.103
789	sgBRPF1_6	BRPF1	GTACATCGAGAAGTCTGCAG	172.655	165.3	196.213	169.379	132.356
790	sgBRPF1_7	BRPF1	GAATGAGCGTCGGAAGACAG	100.404	85.7391	104.634	138.183	92.1054
791	sgBRPF1_8	BRPF1	GGTACTCAAAGATCTCCTGC	209.136	219.715	210.374	225.361	195.246
792	sgBRPF1_9	BRPF1	GCACAATCCACAGCACGAGA	105.325	153.038	266.796	237.617	160.686
793	sgBRPF3_1	BRPF3	GAAGTCCCGGCAGAATGCCG	179.067	139.573	143.555	154.301	120.531
794	sgBRPF3_2	BRPF3	GAAGAGCAGGAAGCTCAAGG	139.889	89.1325	126.39	136.437	117.938
795	sgBRPF3_3	BRPF3	GCAGATGGGAGTGCAAGCGC	174.146	147.725	105.349	148.482	140.956
796	sgBRPF3_4	BRPF3	GGAGACCCTGACATATGCCC	208.852	173.439	174.245	220.173	232.113
797	sgBRPF3_5	BRPF3	AGAGTATGACATGGATGAGG	188.317	129.136	154.288	216.348	186.582
798	sgBRPF3_6	BRPF3	AGGGAGACTGCAGGCAGCAG	98.8546	113.345	108.164	114.129	138.933
799	sgBRPF3_7	BRPF3	GAAGGGCTGAAGGAGGGTGA	38.728	28.2282	59.6267	35.1956	125.874
800	sgBRPF3_8	BRPF3	GAAGATCAAGAAGGAGCCAG	96.3232	103.517	115.791	106.874	165.904
801	sgBRPF3_9	BRPF3	AGAGAAGCTCAAACGAGAGC	142.468	158.283	105.271	148.099	113.1
802	sgBRWD1_1	BRWD1	GTTGCCGAAGAGATTGGACT	152.12	250.566	173.307	199.202	133.905
803	sgBRWD1_2	BRWD1	CAACAGGAGCTACGAGGAGT	180.51	133.854	180.701	153.434	108.863
804	sgBRWD1_3	BRWD1	GTCTTACCCGACTCGATGAG	124.748	183.037	95.2755	147.678	114.112
805	sgBRWD1_4	BRWD1	GCAGGAGCTGGAGCAGTACC	77.6926	138.072	154.835	161.172	100.99
806	sgBRWD1_5	BRWD1	CGATGAGAGGCACCGGGCGT	111.547	63.4459	154.679	109.041	90.1767
807	sgBRWD1_6	BRWD1	ACCTGGGCCGCTCTCCGACA	242.293	182.253	155.416	225.187	128.973
808	sgBRWD1_7	BRWD1	CCAGCGCATCGGTCCTATGT	43.7317	60.8907	78.6573	73.6965	46.9222
809	sgBRWD1_8	BRWD1	TCGGCCGCAGGTGCTGGTGC	126.83	84.9685	117.467	112.916	82.2087
810	sgBRWD1_9	BRWD1	GGTGAAGAAACACCCCGGAG	142.385	89.8355	146.872	157.433	117.4
811	sgBRWD3_1	BRWD3	GGCGTGGAGCAGAAGAGTGG	209.455	215.186	157.214	161.456	143.201
812	sgBRWD3_2	BRWD3	GTACCCCAGGAACACTCTGA	110.79	110.168	69.1197	74.6622	95.8364
813	sgBRWD3_3	BRWD3	GAATTTCAGATTGAAGGCCA	191.274	186.066	258.409	219.678	159.928
814	sgBRWD3_4	BRWD3	AATCTGTAGGTCAAATGCCG	155.397	85.32	125.139	135.063	106.555
815	sgBRWD3_5	BRWD3	ATGGCCCTGAAGGACTGCAA	73.446	119.902	78.6461	100.87	71.8694
816	sgBRWD3_6	BRWD3	GAAGAGTATAGTGCTAGACA	316.779	298.235	262.485	308.924	219.055
817	sgBRWD3_7	BRWD3	AATGATTATGAGCCTAGCTG	109.087	97.244	57.9962	78.7598	80.0903
818	sgBRWD3_8	BRWD3	GGGACAAATGGGGAACGTCG	36.9063	32.8518	48.4251	49.6427	53.7519
819	sgBRWD3_9	BRWD3	GATATGGAGCCAATTCCAGA	141.782	113.562	203.64	148.582	138.996
820	sgBTAF1_1	BTAF1	GACCCACCTGGAGACCGCCA	58.6835	39.1383	47.2413	43.2795	168.528
821	sgBTAF1_2	BTAF1	GTGAAGTGGATCCTAAAGAG	118.905	42.0043	44.3487	89.1712	175.516
822	sgBTAF1_3	BTAF1	ACAGAGATCCAGGGATGCAG	96.1813	120.889	99.6422	64.6346	129.574
823	sgBTAF1_4	BTAF1	AAAGCTCATGGGAAAAGTGG	167.049	219.093	110.118	136.87	173.239
824	sgBTAF1_5	BTAF1	GGGTGACAGCACTTTAGAAG	73.6707	58.4708	105.896	97.5399	139.913
825	sgBTAF1_6	BTAF1	GAACAATGGGAAGTTAGACA	41.7089	16.0068	107.627	41.8187	169.698
826	sgBTAF1_7	BTAF1	ACAGGTGGTAAGGTGCGCCA	67.4487	98.7176	82.5438	107.221	183.484
827	sgBTAF1_8	BTAF1	GAAGAGTAGTAACTGGCCCA	67.3423	45.4247	107.672	49.4075	167.516
828	sgBTAF1_9	BTAF1	GGGAGCCAGAAGAAAAGAGA	40.3604	29.2016	34.2415	37.1021	79.3947
829	sgBUB3_1	BUB3	GTTGGGGCTGAACTTCACGG	25.101	9.58515	19.6001	7.2669	269.613
830	sgBUB3_2	BUB3	GAGGAGATGCCATCCTCGGG	81.4897	56.2131	71.5767	70.3788	170.109
831	sgBUB3_3	BUB3	GGGATCAGACAGTTAAACTG	19.1629	10.1665	17.869	16.4031	179.342
832	sgBUB3_4	BUB3	GTACTTGAGCCGCATGGAGT	44.7489	23.0098	55.126	20.5627	238.405
833	sgBUB3_5	BUB3	GATCCAACGCATGCCTGGAG	48.7944	39.2464	75.9769	53.3443	194.455
834	sgBUB3_6	BUB3	CCGGTCTCCAGACACTGAGA	35.3686	11.586	22.9505	7.16786	245.361
835	sgBUB3_7	BUB3	CTGAACCAGCCACCCGAGGA	250.324	272.237	295.476	312.056	197.143
836	sgBUB3_8	BUB3	CGTGCGTCTCTACGATGTGC	18.6069	44.3972	46.627	33.97	180.006
837	sgBUB3_9	BUB3	GAAGTGAATGTGATGGTCAC	177.34	122.971	150.893	168.711	222.849
838	sgC11orf30_1	C11orf30	GAAGCAGTTATAACAACTGG	206.12	263.315	153.149	125.097	179.278
839	sgC11orf30_2	C11orf30	GCGGTTTGGGGAACGAGCCG	66.9519	37.8404	80.1985	42.3263	46.9538
840	sgC11orf30_3	C11orf30	GGAGAGAATGTTGGGCACGA	89.9829	36.7859	193.466	74.0432	101.812
841	sgC11orf30_4	C11orf30	CTGGTCAGTAATAGCAGCAG	93.8273	82.9136	104.88	75.6649	71.4267
842	sgC11orf30_5	C11orf30	ACAGCAGACACAGCAACAAG	573.468	387.881	452.656	330.836	372.058
843	sgC11orf30_6	C11orf30	GCACACCACTTACCTAGAAG	193.463	145.548	165.501	248.721	203.783
844	sgC11orf30_7	C11orf30	GCTGTTGGGGCTGGGAGCGA	73.3395	71.8549	61.7487	78.3885	112.974
845	sgC11orf30_8	C11orf30	GAGGAACTTGGAACTGAGGA	139.558	142.709	167.556	141.822	121.542
846	sgC11orf30_9	C11orf30	GGAGGGCGAGGTTGAAGAGA	63.4742	115.387	97.5873	85.1602	113.005
847	sgC17orf49_1	C17orf49	GGTCGGAGAGATCTTCTCGG	101.741	91.282	92.1037	72.0253	71.5848
848	sgC17orf49_2	C17orf49	CAAGAAAGGGCCCAAGAAGG	151.352	217.417	175.742	159.03	183.673
849	sgC17orf49_3	C17orf49	TAAGAAACTCAACTTCGACC	228.015	218.728	193.879	249.513	203.783
850	sgC17orf49_4	C17orf49	GACGATGCAGCTGCATCCCG	62.7526	95.5136	88.7309	77.46	111.741
851	sgC17orf49_5	C17orf49	ACACTGGAGCTGCTGGGAGG	79.3368	90.1735	84.7439	100.598	146.395
852	sgC17orf49_6	C17orf49	GCAGGAGAAGAGTCGGCCAC	67.9574	99.4477	106.656	123.574	88.1214
853	sgC17orf49_7	C17orf49	CGATGCCAACAGTGACGTGG	73.103	116.09	69.0527	104.175	98.6505
854	sgC17orf49_8	C17orf49	GAGCTTCGTGAAGGCGGCGC	59.6416	64.4733	83.1134	61.4158	64.9449
855	sgC17orf49_9	C17orf49	AAAGGCCACTGTGAAACGCA	133.655	95.2297	80.5558	140.584	93.5599
856	sgCAMK4_1	CAMK4	GAGATACTTCATCCCACCAG	195.769	270.656	297.922	198.435	217.79
857	sgCAMK4_2	CAMK4	GACCGAAGAGCAGGACGAGG	75.4451	71.1519	96.8502	63.409	76.9284
858	sgCAMK4_3	CAMK4	GCTGAGCGATTTCTTCGAGG	141.841	89.538	123.051	113.968	110.096
859	sgCAMK4_4	CAMK4	GAGCATACCGCAGTACCCTG	124.583	92.634	98.7823	107.803	73.6401
860	sgCAMK4_5	CAMK4	GTAATCCGGGACGAGGCTCG	38.7517	55.0369	74.0672	65.1545	38.8594
861	sgCAMK4_6	CAMK4	TGTACAGATGCAAACAGAAG	139.641	107.613	123.955	137.836	123.06
862	sgCAMK4_7	CAMK4	TCTCTGGTTTGAGATCACGA	148.371	252.756	164.261	195.241	147.66
863	sgCAMK4_8	CAMK4	AGACAGTATGTGGAACCCCA	163.086	246.361	244.169	252.757	178.614
864	sgCAMK4_9	CAMK4	GCAGCACCTGAAATTCTTAG	270.434	198.598	185.492	153.781	173.366
865	sgCARM1_1	CARM1	AGCCGGATCTAAGATGGCAG	158.638	145.94	138.183	130.173	171.721
866	sgCARM1_2	CARM1	AACATCCTGAAAACCTGCCG	224.738	251.85	171.353	222.229	254.057
867	sgCARM1_3	CARM1	AGCACGGAAAATCTACGCGG	75.173	101.841	94.248	76.2963	145.257
868	sgCARM1_4	CARM1	GGAGGTGTCACTCCCCGAGC	72.6298	44.2621	48.9053	42.2644	28.3936
869	sgCARM1_5	CARM1	CCAGTCACCACTGTTCGCCA	133.49	60.9178	73.4976	77.1629	130.68
870	sgCARM1_6	CARM1	GCCCCTCCTACCTAAAGAAG	190.872	155.242	140.428	130.581	178.551
871	sgCARM1_7	CARM1	GATGTGTAGTGGGAGCCGGG	47.1029	28.0795	48.8048	35.7527	54.6056
872	sgCARM1_8	CARM1	AGCACCTACAACCTCAGCAG	50.0128	93.4586	46.7499	45.5326	88.5641
873	sgCARM1_9	CARM1	GAACACCGACACGGTAGCGC	99.032	37.6647	104.735	100.734	101.781
874	sgCBX1_1	CBX1	AAAAGTTCTCGACCGTCGAG	225.626	184.727	185.213	155.031	167.643
875	sgCBX1_2	CBX1	GTTTCAGTGAGGACAACACA	298.906	275.671	320.548	248.907	246.025
876	sgCBX1_3	CBX1	TTACAGTCAGAAAAGCCACG	281.435	287.987	255.248	190.215	251.812
877	sgCBX1_4	CBX1	CAGAAACTCAGCAATGAGGT	161.146	117.928	80.6452	103.755	145.984
878	sgCBX1_5	CBX1	CTCGAGGTTTGGAGCCGGAG	61.3923	36.7453	40.518	31.8654	43.8552
879	sgCBX1_6	CBX1	GTGGCATTCCTACCCCTCGG	90.6216	35.2041	66.0149	36.6192	85.6552
880	sgCBX1_7	CBX1	GTCATCATCCTCCGAGGGGT	43.5424	28.9312	118.025	43.49	51.5702
881	sgCBX1_8	CBX1	GGTGCTAGAAGAGGAGGAAG	80.224	39.7196	103.048	73.808	131.439
882	sgCBX1_9	CBX1	TCGAGTGGTAAAGGGCAAAG	465.552	333.547	340.07	273.097	330.827
883	sgCBX2_1	CBX2	GAGGTGCAGAACCGGAAGAG	114.315	107.978	113.234	116.53	91.726
884	sgCBX2_2	CBX2	ATGGAGGAGCTGAGCAGCGT	157.503	189.526	89.8142	133.973	118.222
885	sgCBX2_3	CBX2	ACATAACAGCTGGGAGCCGG	54.5315	117.239	55.3828	68.0266	66.842
886	sgCBX2_4	CBX2	AGGAGAACATCCTGGACCCG	5.97362	2.37939	21.8449	12.1074	11.0033
887	sgCBX2_5	CBX2	GAGTACCTGGTCAAGTGGCG	91.84	107.424	111.603	93.7146	83.6316
888	sgCBX2_6	CBX2	TGGAAGGCCAGGAGCAGCCT	148.17	161.717	96.4816	121.928	97.4174
889	sgCBX2_7	CBX2	GCGTCCTCACTTCTTCTGGA	127.528	138.694	199.597	154.771	135.803
890	sgCBX2_8	CBX2	CTTGGAGCGCCGGCTGCAGG	121.353	195.975	89.1107	112.396	108.8
891	sgCBX2_9	CBX2	CTTGCTCAGGATGCACTCGG	165.665	128.582	161.793	139.062	131.376
892	sgCBX3_1	CBX3	AGAGCCTGAAGAATTTGTCG	67.5788	98.8799	155.014	177.921	124.862
893	sgCBX3_2	CBX3	AAACAGGCTGACAAACCAAG	120.549	119.186	157.806	100.981	108.263
894	sgCBX3_3	CBX3	GGCCTCCAACAAAACTACAT	250.502	203.979	211.502	266.325	198.376
895	sgCBX3_4	CBX3	ACACAGTGCTGACAATACTT	234.84	238.52	148.726	164.861	196.89
896	sgCBX3_5	CBX3	AGACTTGGTGCTGGCGAAAG	141.037	102.03	64.4402	78.3018	70.9525
897	sgCBX3_6	CBX3	AGACCTCTGGCAAATCCTCT	149.009	197.205	108.309	128.403	200.4
898	sgCBX3_7	CBX3	CTAGATCGACGTGTAGTGAA	134.968	73.3961	72.0457	109.746	80.6278
899	sgCBX3_8	CBX3	GGAATATTTCCTGAAGTGGA	103.752	129.393	119.008	89.6045	76.3593
900	sgCBX3_9	CBX3	CAATTCTCCACTGCTGTCTG	107.785	178.833	189.066	131.337	164.133
901	sgCBX4_1	CBX4	TGGCGAGCACGTCTTCGCGG	119.331	109.479	138.139	120.059	115.377
902	sgCBX4_2	CBX4	GGAACGGCAGGAGCAGCTGA	50.6043	30.5806	14.2729	20.2904	49.8944
903	sgCBX4_3	CBX4	ATATAACACGTGGGAACCGG	84.4824	92.6204	110.721	141.81	104.247
904	sgCBX4_4	CBX4	GAGTATCTGGTGAAATGGAG	195.651	253.973	235.726	262.574	188.606
905	sgCBX4_5	CBX4	GGAAGGCGATCAGCAGCCTG	60.7654	79.5068	85.28	79.8121	60.7712
906	sgCBX4_6	CBX4	TGATGGGATATCGGAAGAGA	77.2313	42.9777	55.461	57.1448	72.3437
907	sgCBX4_7	CBX4	GCCGAAGCCCAAACCGCTAG	163.464	159.595	92.1484	132.401	155.975
908	sgCBX4_8	CBX4	TGGAGAGCATCGAGAAGAAG	160.306	189.986	137.949	141.773	145.604
909	sgCBX4_9	CBX4	CGAGAAGAAGCGGATCCGCA	220.338	194.758	200.636	195.785	171.911
910	sgCBX5_1	CBX5	GAAGGTGCTAGACAGGCGCG	103.74	185.971	162.932	137.502	126.032
911	sgCBX5_2	CBX5	GCAGAGCAATGATATCGCTC	216.21	303.94	190.875	237.357	182.409
912	sgCBX5_3	CBX5	GGATGAGGAGGAGTATGTTG	153.895	215.794	260.977	210.951	209.854
913	sgCBX5_4	CBX5	GCGCGTGGTTAAGGGACAAG	134.507	156.229	194.694	179.791	151.232
914	sgCBX5_5	CBX5	TTCTTCTTCAGAGGATGAGG	145.189	162.975	209.671	137.984	118.033
915	sgCBX5_6	CBX5	GTTACTTTCTGACTTCTCCC	134.673	101.908	170.94	230.003	158.252
916	sgCBX5_7	CBX5	ATCGCTCGGGGCTTTGAGAG	132.969	127.784	200.68	118.808	103.077
917	sgCBX5_8	CBX5	GACATGGCATGCATATCCTG	139.392	104.612	176.077	229.892	133.21
918	sgCBX5_9	CBX5	ACATGGGAAAGAAAACCAAG	260.024	230.274	264.808	236.242	175.99
919	sgCBX6_1	CBX6	CCGAATCCATCATCAAACGG	196.089	139.167	204.176	157.507	188.89
920	sgCBX6_2	CBX6	ACCTGGTGAAATGGAAGGGG	227.684	168.193	183.035	174.95	157.208
921	sgCBX6_3	CBX6	GTACAGCACTTGGGAGCCCG	114.705	43.167	71.5767	63.1119	65.5457
922	sgCBX6_4	CBX6	CAAGATGGAGCTGTCTGCAG	217.144	155.039	266.304	245.601	217.189
923	sgCBX6_5	CBX6	TGGGCCAGGTTACCTTCAGG	182.568	125.053	163.848	210.505	166.694
924	sgCBX6_6	CBX6	GACTCGGCAGGTACAGCACT	126.925	117.956	119.901	141.909	86.3508
925	sgCBX6_7	CBX6	GCTGTATGGGCCCAAGAAGA	222.739	236.56	264.92	237.022	214.755
926	sgCBX6_8	CBX6	AGGAGAACATCCTGGACTCG	22.2266	15.074	7.65018	12.3302	12.0467
927	sgCBX6_9	CBX6	GAGAGGGAGCGTGAGCTGTA	193.723	97.8794	180.209	197.382	180.67
928	sgCBX7_1	CBX7	GAAAGGCCCACAAGTACCTG	230.44	215.524	418.303	325.723	259.653
929	sgCBX7_2	CBX7	CGGCGAGCAGGTGTTCGCCG	79.0411	133.097	129.305	132.426	71.7113
930	sgCBX7_3	CBX7	GGAGGAGAGAGACCGAGCAT	123.979	156.012	74.8154	105.661	90.6193
931	sgCBX7_4	CBX7	GCATCGGGGTATAGGAAGAG	147.72	167.044	135.034	178.516	101.496
932	sgCBX7_5	CBX7	GCGGAGCTCCCACAAGGCCA	196.656	206.601	171.967	236.205	226.738
933	sgCBX7_6	CBX7	CTGACGTGCCCACTCGGCAG	97.0803	99.8127	73.5758	111.479	85.4655
934	sgCBX7_7	CBX7	GAAGGGCAGGGTGGGCACCA	75.244	34.0956	59.3252	63.7804	143.96
935	sgCBX7_8	CBX7	GGAGAGCCACAGCCATCGAC	0.236579	1.24377	0	0	3.13026
936	sgCBX7_9	CBX7	GGAGCCAGAAGAGCACATCT	179.362	171.519	188.976	182.972	135.202
937	sgCBX8_1	CBX8	GTACAGCACATGGGAACCGG	137.062	127.405	175.72	116.939	126.696
938	sgCBX8_2	CBX8	ACTGCCAACCTACTTTGAGG	113.049	132.759	112.72	138.913	117.211
939	sgCBX8_3	CBX8	ACCTCGTGAAATGGAAGGGA	142.042	129.19	160.967	116.444	123.819
940	sgCBX8_4	CBX8	CAACATGGAGCTTTCAGCGG	74.9838	79.4662	134.822	121.173	100.801
941	sgCBX8_5	CBX8	CCGTATGCGCCGCTTCAGGA	71.8609	41.1391	39.9261	49.6427	45.3729
942	sgCBX8_6	CBX8	GGAACCGGAGGAAAACATCC	73.1266	65.1358	69.5776	111.999	105.733
943	sgCBX8_7	CBX8	CGGCCGAAGCCCTCCTGAAG	96.9738	86.0906	87.2791	82.5976	84.6434
944	sgCBX8_8	CBX8	TTTCTCCAGGGAAAGAGAGA	253.471	249.89	224.134	224.135	192.084
945	sgCBX8_9	CBX8	GAGGAGGAAGGTTTTGGGCT	123.613	119.483	205.594	177.909	122.27
946	sgCCDC101_1	CCDC101	TCAGCTGATCAAACAAACCC	190.115	197.003	129.193	178.553	166.599
947	sgCCDC101_2	CCDC101	GTGGAAGGCCAACCCGGAGA	69.4241	55.6723	58.2977	63.7927	58.4947
948	sgCCDC101_3	CCDC101	GGGGCGCATGGATCAGGGCG	141.616	53.9689	88.5187	82.4738	60.6131
949	sgCCDC101_4	CCDC101	GCGGGAATCGGCAGACACGA	7.98455	25.254	14.3176	4.5805	7.65174
950	sgCCDC101_5	CCDC101	GAAAGCTCTGGACAAGATCG	121.791	73.031	109.124	77.7447	110.191
951	sgCCDC101_6	CCDC101	GCAGCGGGATGACACGGCGC	107.809	153.065	108.755	110.464	50.337
952	sgCCDC101_7	CCDC101	CCAGGAGACACACCCTGAGC	46.6061	91.0657	106.187	108.645	93.0223
953	sgCCDC101_8	CCDC101	CCAGAAGGAGCAGCTCGTGC	113.097	100.164	145.621	173.007	138.964
954	sgCCDC101_9	CCDC101	TGGCCTCTACACAACCGCCA	438.925	616.654	387.099	478.538	324.914
955	sgCCT2_1	CCT2	GGGTTGGAGAGAAGCCACGA	6.64787	7.21928	5.91912	14.5586	86.667
956	sgCCT2_2	CCT2	AGTGGCACCACGCAAAACAA	0.0709737	1.32489	35.5706	24.9699	131.249
957	sgCCT2_3	CCT2	GAGTGCAGCTGAAGCAGCAG	199.164	142.723	123.866	133.02	166.093
958	sgCCT2_4	CCT2	CAAGATGATGAAGTTGGTGA	24.6515	31.5404	65.5124	46.6592	204.921
959	sgCCT2_5	CCT2	GAAAGGCTCTGGCAACCTGG	10.3385	14.6414	6.79023	5.00141	74.0195
960	sgCCT2_6	CCT2	GACTCTAGAACAGTTTATGG	15.3185	7.11113	29.5174	17.344	146.869
961	sgCCT2_7	CCT2	TTGCTTACCCAATCCAGCAG	119.484	85.9825	111.737	121.458	158.631
962	sgCCT2_8	CCT2	AAGAGTTGACTCTACAGCAA	294.293	298.302	239.534	257.399	171.405
963	sgCCT2_9	CCT2	GGTTGCAGAAATAGAACATG	15.2239	23.51	48.0342	7.30404	171.247
964	sgCDA_1	CDA	GCTGCTGGTTTGCTCCCAGG	82.2467	98.5689	84.5987	101.959	98.8402
965	sgCDA_2	CDA	AAAGTGACTGTAGGGGCAGT	164.837	206.331	168.125	297.807	164.481
966	sgCDA_3	CDA	TGAGTGTGTCCAGCAGCTGC	243.475	239.723	157.594	223.306	153.256
967	sgCDA_4	CDA	GCTGCCCTGCTCACCCAGGA	200.737	135.679	147.219	125.803	128.72
968	sgCDA_5	CDA	CAGGAGGGGAGAATCTTCAA	320.872	328.545	373.843	371.293	241.125
969	sgCDA_6	CDA	AGAAAATGCCTGCTACCCGC	155.326	174.696	108.744	179.221	116.926
970	sgCDA_7	CDA	CGTTCAGCACAGATGCCCAG	173.259	298.911	176.848	223.083	163.595
971	sgCDA_8	CDA	CTGCAGGCAAGTCATGAGAG	187.17	177.467	232.979	210.096	168.148
972	sgCDA_9	CDA	TGAGACGGCCTTCTGGATAG	376.8	234.613	418.102	357.118	317.389
973	sgCDC6_1	CDC6	GGAGAACAAGGAGGTAAATG	111.547	60.1877	70.9066	62.2205	153.699
974	sgCDC6_2	CDC6	AAATCTCCTGAGCAATAGCT	31.1811	15.7094	49.1175	54.4832	199.767
975	sgCDC6_3	CDC6	GGTATCCAGGCCAGCTGGGA	70.1221	9.4094	30.2098	25.886	104.279
976	sgCDC6_4	CDC6	AAGTGAGAATTGCTTAGCCA	60.9901	42.0584	78.5121	44.7651	159.58
977	sgCDC6_5	CDC6	GATCTTCTGCTGAAGAGGGA	22.1793	22.2392	12.419	31.2712	98.8718
978	sgCDC6_6	CDC6	CAGGCAGTTGAAAATCAAAG	40.7153	62.3373	66.953	58.3333	221.553
979	sgCDC6_7	CDC6	TCAAACCCGATCCCAGGCAC	82.8027	66.2038	75.3738	50.8683	71.901
980	sgCDC6_8	CDC6	GAGGAGAACAGGTTACGGTT	45.6716	53.2118	57.0022	52.8986	68.4862
981	sgCDC6_9	CDC6	TCAACTGGACAGCAAAGGCC	197.745	217.2	281.236	176.188	244.95
982	sgCDC73_1	CDC73	GAGGAGTTTTGTGGATGCTG	66.2658	83.0218	55.6397	74.2412	73.6401
983	sgCDC73_2	CDC73	GAAAAGACCAGATGCAACCA	101.161	82.9406	88.2954	88.5893	221.995
984	sgCDC73_3	CDC73	GATCCATCAGGCAAAAGCCA	231.564	283.729	152.155	181.982	281.533
985	sgCDC73_4	CDC73	GAAGAAGGAGATTGTGGTGA	74.0374	85.1037	65.7692	60.8711	91.9789
986	sgCDC73_5	CDC73	ACATAACTGCCCTTAAACAG	49.9892	87.5237	70.0578	48.7266	167.801
987	sgCDC73_6	CDC73	TCAGCAGAGAGAGAGTATGG	21.3276	33.9333	13.882	23.4348	115.092
988	sgCDC73_7	CDC73	ACAGTACAACATCCAGAAGA	76.7463	165.53	70.7837	173.217	150.663
989	sgCDC73_8	CDC73	GACACTATGGGAACCTACCA	37.6043	58.1734	40.6856	62.6662	242.421
990	sgCDC73_9	CDC73	GGCAGTTCAAAGGTTGGCCA	74.3923	175.223	82.0189	143.023	79.616
991	sgCDCA7L_1	CDCA7L	AGAGGAAGAAGACAGTGAGG	28.1174	33.7576	76.0774	50.0512	199.261
992	sgCDCA7L_2	CDCA7L	AGTGAGGCGGGCCTTCTCGG	109.347	82.116	59.4145	44.7156	64.8817
993	sgCDCA7L_3	CDCA7L	CCTGCGGAACCGCTATGGGG	49.3268	76.3973	28.1326	19.919	36.9307
994	sgCDCA7L_4	CDCA7L	AGTTCTACTTACAGAAGCTG	42.324	59.7416	98.8716	52.2425	70.8576
995	sgCDCA7L_5	CDCA7L	GCAGCTCTCCTCTGACGAGA	115.64	73.5583	105.204	137.65	123.029
996	sgCDCA7L_6	CDCA7L	AGAGTCATCCTCAGACTCAG	67.7326	89.3082	105.785	96.0667	79.4579
997	sgCDCA7L_7	CDCA7L	CATCAAGGAGAACAAAGCCA	267.051	278.578	293.767	242.383	270.688
998	sgCDCA7L_8	CDCA7L	CGTGATCTGTCCCTCCGAGA	52.2958	66.1768	32.8567	31.3702	59.2535
999	sgCDCA7L_9	CDCA7L	TGTCGGAACCAGGGTTGCTG	160.306	147.968	96.2248	118.35	99.0931
1000	sgCDK2AP1_1	CDK2AP1	GCCATGGAGAGGCTGAAGCG	219.77	268.384	241.265	278.197	195.499
1001	sgCDK2AP1_2	CDK2AP1	TGGGTGTAGCCTAGGGACGG	39.5205	40.382	79.3162	47.4391	50.8746
1002	sgCDK2AP1_3	CDK2AP1	GCTGGCCATCATTGAAGAGC	180.853	244.685	155.215	189.818	115.092
1003	sgCDK2AP1_4	CDK2AP1	GGAGCAAGAGTGCCATGGAG	186.46	185.579	256.13	198.459	184.748
1004	sgCDK2AP1_5	CDK2AP1	GCAGCTCCGCGTATTTGCTT	189.76	220.945	202.244	163.759	159.675
1005	sgCDK2AP1_6	CDK2AP1	AGATCAGACCCACGTACGCA	111.677	106.883	212.563	159.129	190.06
1006	sgCDK2AP1_7	CDK2AP1	AGTGCTTGGCAGAAACGGAA	148.714	149.036	197.04	152.394	126.412
1007	sgCDK2AP1_8	CDK2AP1	TCAGGCATCATTCACGCTAG	100.724	71.7332	208.677	161.196	176.148
1008	sgCDK2AP1_9	CDK2AP1	TCACTCACCGGCGTTGAGGG	117.119	138.518	105.282	119.143	98.0181
1009	sgCDK5_1	CDK5	GCCCCAAAGAGGACATCCGG	230.464	173.56	156.231	152.63	127.55
1010	sgCDK5_2	CDK5	GGACGCCCACCGAGGAGCAG	64.7044	152.416	86.7765	80.0721	85.7184
1011	sgCDK5_3	CDK5	ACAGCGGACGGGAATCCCAA	94.7854	84.2926	106.298	124.404	112.626
1012	sgCDK5_4	CDK5	ACTCCGTGGACACACTGCTG	130.355	56.4023	93.12	107.629	116.041
1013	sgCDK5_5	CDK5	GAGGCTGGATGACGATGATG	250.301	149.023	194.549	170.296	177.476
1014	sgCDK5_6	CDK5	CGTCCGCTGTTACTCAGCTG	139.026	58.0787	75.3068	84.5288	72.3753
1015	sgCDK5_7	CDK5	CCGGGAGACTCATGAGATCG	102.368	115.252	193.633	97.8246	119.803
1016	sgCDK5_8	CDK5	CAGAGCTGGCCAATGCTGGG	161.371	157.526	192.282	143.902	128.878
1017	sgCDK5_9	CDK5	TAGGCAGATCTCCCGGAGGG	325.426	310.186	306.733	262.735	205.996
1018	sgCDK8_1	CDK8	GAGGGCTGCAAAGTTGGCCG	39.3786	110.655	100.301	95.6087	79.6792
1019	sgCDK8_2	CDK8	GAGGACCTGTTTGAATACGA	114.694	64.9195	94.4044	124.862	103.899
1020	sgCDK8_3	CDK8	GAAGCCAGTTCAGTTACCTC	138.505	146.359	240.651	220.718	162.236
1021	sgCDK8_4	CDK8	AGTGAAGCTGAGCAGCGAGC	204.333	214.05	228.221	217.066	151.802
1022	sgCDK8_5	CDK8	AGTGACTTCACCATTCCCCG	173.507	209.454	144.158	228.27	168.654
1023	sgCDK8_6	CDK8	GTCACGTCTACAAAGCCAAG	196.171	186.404	187.279	210.047	148.387
1024	sgCDK8_7	CDK8	GCAACACCCAGTTAGCATGC	128.853	155.62	179.249	219.096	159.042
1025	sgCDK8_8	CDK8	AATGTAATGGGATTTCCTGC	116.184	180.631	198.503	184.371	180.132
1026	sgCDK8_9	CDK8	AAAGCGAATTACCTCAGAAC	205.209	249.525	172.939	226.524	149.999
1027	sgCDK9_1	CDK9	GGTGCTGATGGAAAACGAGA	33.4759	39.6114	29.6514	23.1625	124.862
1028	sgCDK9_2	CDK9	GGTATATACTACCCTTGCAG	47.8245	72.1523	82.4879	99.533	167.674
1029	sgCDK9_3	CDK9	AATGTGCTTATCACTCGTGA	39.2485	29.1746	67.7013	35.5422	153.604
1030	sgCDK9_4	CDK9	GAAGCTGGCAGACTTTGGGC	15.0819	27.6198	50.2008	27.483	85.2758
1031	sgCDK9_5	CDK9	CGAGTCGTACTGCTTTGCCA	58.7899	13.5598	11.2463	10.0647	51.8864
1032	sgCDK9_6	CDK9	GGTTGGTGTAGCGGTTGGGC	22.4277	44.9786	12.4748	47.5505	64.1861
1033	sgCDK9_7	CDK9	GGTGCATCATGGCAGAGATG	10.8235	14.1547	25.0502	27.9782	104.279
1034	sgCDK9_8	CDK9	AAGCTCGCCAAGATCGGCCA	49.7289	36.8265	27.0381	38.4019	144.466
1035	sgCDK9_9	CDK9	GCACCGCAAGACCGGCCAGA	11.131	20.5358	7.5385	5.06331	61.3404
1036	sgCDY2_1	CDY2A	GATGTGACAAAGGGTCCCGG	568.204	446.379	283.961	354.147	265.155
1037	sgCDY2_2	CDY2A	GCGAAAGCTGACAGCACGGG	286.012	285.797	350.255	280.884	241.314
1038	sgCDY2_3	CDY2A	GATGCACCTAGTCCAATGGC	439.848	329.316	305.013	344.565	239.386
1039	sgCDY2_4	CDY2A	GCACGGGAGGCATGCGCCAA	374.126	552.424	406.063	399.457	285.739
1040	sgCDY2_5	CDY2A	GACCACAAGAAAACTGTGAG	606.577	600.607	362.328	429.614	328.74
1041	sgCDY2_6	CDY2A	TCTGCACCAGGATGTGACAA	414.806	537.918	378.042	400.955	280.553
1042	sgCDY2_7	CDY2A	AGCAGATCAGCAGGACACGG	328.005	362.83	443.945	372.32	262.973
1043	sgCDY2_8	CDY2A	GCATCTTCTTGATAAAAGGC	286.935	268.465	221.464	346.781	215.861
1044	sgCDY2_9	CDY2A	TCAGTTCCAAGAGTGAAAGG	424.234	449.759	390.796	366.539	277.043
1045	sgCDYL_1	CDYL	GCAGGGTCAGGAGGACACAG	128.392	44.1133	148.469	54.8422	168.971
1046	sgCDYL_2	CDYL	GACGTTCACTCAGGAAGTGA	146.372	125.945	169.432	115.453	141.684
1047	sgCDYL_3	CDYL	GGACACAGTGGCACCCGAAG	128.273	195.691	98.6482	131.275	105.512
1048	sgCDYL_4	CDYL	GATGCTCCTAGACCAATGGC	70.7608	94.5672	124.033	66.6525	82.5249
1049	sgCDYL_5	CDYL	GCAAACGAGATGCTGCTCAG	191.428	191.338	166.16	133.751	138.111
1050	sgCDYL_6	CDYL	GCGCAGGAGGCGTGTGGCAA	369.761	229.327	347.084	263.119	258.357
1051	sgCDYL_7	CDYL	GCTCTGAAAGCCGTCCACTG	228.701	111.466	187.491	142.231	160.086
1052	sgCDYL_8	CDYL	GGGCCCAATAAAGCTCCGAC	172.277	141.695	145.476	179.333	137.7
1053	sgCDYL_9	CDYL	CCAGGATGGGGAGCAGGCCC	183.041	171.235	152.468	151.887	162.046
1054	sgCDYL2_1	CDYL2	AATGGGAGTATCTTATCCGA	77.0893	83.914	68.8405	74.8231	91.5995
1055	sgCDYL2_2	CDYL2	GAAGCGAATTAACCCTCCCC	233.22	211.86	200.468	202.73	162.931
1056	sgCDYL2_3	CDYL2	GCCCAGGAGGCCTGCAGCAG	60.1266	59.7146	103.797	69.1408	78.2248
1057	sgCDYL2_4	CDYL2	GACCTCCTGGCTGAACGTGG	134.188	122.836	172.146	163.276	138.743
1058	sgCDYL2_5	CDYL2	GAAAGGCTACGGGAGCACCG	159.147	145.089	109.325	146.923	104.215
1059	sgCDYL2_6	CDYL2	GCATTATTTGCAAACCACTG	172.336	141.438	177.708	118.821	118.57
1060	sgCDYL2_7	CDYL2	GGGATGGAAAATGGGGACGC	65.2722	98.4878	106.432	119.204	86.3192
1061	sgCDYL2_8	CDYL2	GAGGAAGCTGGAAGCGGAGA	114.362	98.5419	133.37	108.1	124.167
1062	sgCDYL2_9	CDYL2	ACTGCTGCTCCTCAGCGCAG	10.1966	0.770598	0.0223363	8.07158	4.14206
1063	sgCECR2_1	CECR2	CAGGCAGGAAGTCCTCACTG	187.927	217.795	271.096	292.669	247.733
1064	sgCECR2_2	CECR2	TGTCCGGCAGACTTGCAGGG	133.987	101.083	164.686	220.173	163.469
1065	sgCECR2_3	CECR2	GGCCTCCCTATACCCCTCAG	128.557	174.358	123.151	166.829	128.562
1066	sgCECR2_4	CECR2	AGGTTTATACTGTACCAAGG	33.6179	47.6689	79.4055	60.215	61.0874
1067	sgCECR2_5	CECR2	TCATTGTAGATCGAGCGAAG	178.097	154.633	129.215	168.575	116.452
1068	sgCECR2_6	CECR2	CGTGAGAGACCTCTCCACGG	38.7635	46.5874	63.3569	66.8382	118.254
1069	sgCECR2_7	CECR2	TCCAGAGGAGCCATACAAGG	300.87	222.27	274.245	348.428	235.338
1070	sgCECR2_8	CECR2	CATGCTGGAAATATCCATGG	111.559	124.986	177.953	135.929	200.242
1071	sgCECR2_9	CECR2	AGGTGGTCAGACATCCACCT	319.193	327.058	323.843	335.095	215.229
1072	sgCHAF1A_1	CHAF1A	GAAGCTCCTGGACTATGAGG	7.91357	3.32574	54.3665	25.3537	99.4093
1073	sgCHAF1A_2	CHAF1A	GCGGCTGACAGAGACTGCGC	71.7426	56.4023	50.6029	41.0759	155.027
1074	sgCHAF1A_3	CHAF1A	AAGACACTGGGGATCAGCAG	106.898	107.059	114.954	138.257	191.768
1075	sgCHAF1A_4	CHAF1A	GAGGAGGAGGGTGTTGGCTG	48.5224	57.1053	41.9252	57.1325	94.0658
1076	sgCHAF1A_5	CHAF1A	ACTCCCAGGAATGTTCGCCA	9.53414	10.9506	34.7999	36.4583	93.9077
1077	sgCHAF1A_6	CHAF1A	GGACAGTTGGAGTGAAGCTG	47.5406	65.1899	76.6917	76.2468	127.961
1078	sgCHAF1A_7	CHAF1A	GGGCATCCTGTTCAAAGGGA	28.5788	84.3196	139.233	53.9509	88.8803
1079	sgCHAF1A_8	CHAF1A	GGAAGGGACTTGATTTGCGG	58.2221	70.2055	60.2522	69.7722	94.0025
1080	sgCHAF1A_9	CHAF1A	GAGGGGCGTGGAGGTGGGGA	44.0392	8.32786	51.9207	38.1172	115.314
1081	sgCHAF1B_1	CHAF1B	CAGAAGCACGGAATCCTCCG	68.4423	125.391	111.815	62.79	199.957
1082	sgCHAF1B_2	CHAF1B	GGTGAATGATAACAAGGAGC	148.548	108.749	137.435	147.455	144.751
1083	sgCHAF1B_3	CHAF1B	GTAGCAACATATTGACCCAA	29.1702	24.6862	61.3243	37.7829	171.911
1084	sgCHAF1B_4	CHAF1B	AGGCCACAGCAAACACCAGG	19.9318	11.4643	40.5404	28.82	143.265
1085	sgCHAF1B_5	CHAF1B	AGACACGTAACCAAAAGGGA	5.87899	22.8205	23.2409	11.2532	108.61
1086	sgCHAF1B_6	CHAF1B	GAGTCGTGCCGGGGCTGCTG	22.0492	33.2439	24.2796	38.9466	41.8
1087	sgCHAF1B_7	CHAF1B	GCTTTTGACAGCAGGAGTGA	162.128	154.444	178.299	166.47	173.397
1088	sgCHAF1B_8	CHAF1B	AGAAGGGGTGGAAATCACAC	346.754	262.598	249.329	323.878	230.153
1089	sgCHAF1B_9	CHAF1B	AATTTCTTCTGTAGAAGGGG	109.11	138.964	180.042	172.19	121.953
1090	sgCHD1_1	CHD1	GCAGATGGTGACCCAAATGC	131.692	123.377	173.609	73.4861	236.224
1091	sgCHD1_2	CHD1	AGTTCTGGAAGCAGTAGTGA	190.564	193.907	134.364	142.317	138.269
1092	sgCHD1_3	CHD1	AGAGGATGTTCCTCAACCTG	158.638	114.806	148.95	59.8931	194.455
1093	sgCHD1_4	CHD1	GGCTTCTCAAATGAATGCTG	64.5388	44.3026	88.4071	58.4942	109.401
1094	sgCHD1_5	CHD1	TATAACAACAGTGTCAGCAG	131.94	38.246	133.225	28.9314	242.168
1095	sgCHD1_6	CHD1	GTTTCAATGGAAGTGAAGGG	36.8827	42.8696	72.6376	29.5876	87.2361
1096	sgCHD1_7	CHD1	GGGAAAAGGCCAAAGAAACG	110.577	25.6325	89.5239	56.3649	109.749
1097	sgCHD1_8	CHD1	GAAGGAATGGATTTGTGCAA	85.7954	43.897	80.2431	44.0966	143.423
1098	sgCHD1_9	CHD1	TCAGACTTCTCTGAAGGCAG	161.572	164.935	163.01	119.947	166.631
1099	sgCHD1L_1	CHD1L	GGGAGAAAAGTAAAACCCGA	39.2248	69.7323	111.938	56.6992	58.3366
1100	sgCHD1L_2	CHD1L	CTGGAGGTCAGCATCGGCAG	65.2485	115.59	36.4752	96.1781	65.767
1101	sgCHD1L_3	CHD1L	GAGAAACAAAAGATGGCCAG	133.419	77.3166	154.545	143.729	119.456
1102	sgCHD1L_4	CHD1L	GTAGATCCCTCCACAAGGCC	198.312	208.873	205.338	258.018	162.046
1103	sgCHD1L_5	CHD1L	GCAAGGCATCAGAGACCCAC	187.004	143.453	186.765	192.777	156.513
1104	sgCHD1L_6	CHD1L	GCCTTGCCTGCAGCAGAAGG	70.1102	86.4016	87.4019	98.7531	89.8605
1105	sgCHD1L_7	CHD1L	AAGAAGCAGCTGCCAAGAGA	266.033	195.718	158.912	224.11	163.753
1106	sgCHD1L_8	CHD1L	GATGTCACCCACCCTCAGGC	56.708	68.6778	51.6527	100.462	68.8024
1107	sgCHD1L_9	CHD1L	GCATCCTCGGCCCCAGCCTG	12.9054	32.3651	40.0713	16.5146	18.3705
1108	sgCHD2_1	CHD2	TAAGGACAAAAGCCAAGAGG	114.244	96.2977	78.4227	96.6609	153.288
1109	sgCHD2_2	CHD2	AAGCAGCCGAAGACTCAGCG	92.1003	81.8321	59.1577	59.8808	71.0157
1110	sgCHD2_3	CHD2	GAAGCTAATGGCGACCCTAG	215.181	276.266	159.347	109.462	201.095
1111	sgCHD2_4	CHD2	ACAACCTGCATATTTAGGAG	188.187	168.653	125.161	121.099	224.651
1112	sgCHD2_5	CHD2	CAGGGAAGTGATCCAGGAAG	99.3632	157.107	95.0521	121.061	150.252
1113	sgCHD2_6	CHD2	GAATCTGAGAGCGAATCAGC	44.3231	84.9145	62.4299	58.0857	94.0974
1114	sgCHD2_7	CHD2	CAAGTAGCGGGTCTGAGAGT	67.8982	73.8827	84.8109	77.1381	117.147
1115	sgCHD2_8	CHD2	TCAAGACTGGGAAAGAAAGG	96.2995	76.5866	74.056	59.4846	106.049
1116	sgCHD2_9	CHD2	AAATCCAGTACCTCATCAAG	189.985	154.714	112.407	90.2854	257.851
1117	sgCHD3_1	CHD3	AGGAGAAGAAGACAAAGCGG	192.682	188.445	199.463	200.193	141.589
1118	sgCHD3_2	CHD3	CCAGTGGCTGTGATAAACCG	233.326	299.37	253.763	236.478	170.678
1119	sgCHD3_3	CHD3	GGAGCGCTTAGAATCGGCGC	146.833	227.232	161.558	199.846	124.325
1120	sgCHD3_4	CHD3	GCTGTAATTGGCGCCTGCGG	113.842	111.412	136.933	84.8259	82.0506
1121	sgCHD3_5	CHD3	GGTGTGAAGAAGAGAAAACG	199.637	299.032	157.236	157.643	129.858
1122	sgCHD3_6	CHD3	CAGCTGCTGACCCCTTGAAG	144.81	192.555	125.809	145.326	139.723
1123	sgCHD3_7	CHD3	CAGGTCCAGGCCATAAGAGG	405.887	454.112	329.84	429.614	300.726
1124	sgCHD3_8	CHD3	GAGGAATCAGACCTGGACAG	96.3232	163.272	210.341	206.135	153.098
1125	sgCHD3_9	CHD3	GGAGGTTGATGGCTACGAGA	110.199	128.771	62.5081	71.1587	84.4537
1126	sgCHD4_1	CHD4	GGAGGGGCCAGAGTTTGTGG	85.8191	42.6938	83.7723	89.1712	101.085
1127	sgCHD4_2	CHD4	GAAGCACTCAATGCCCGAGG	38.2194	38.5299	50.8709	54.2232	159.928
1128	sgCHD4_3	CHD4	GGAGAAAGTGGAAAAGGCAG	218.516	171.857	136.218	156.814	231.133
1129	sgCHD4_4	CHD4	GGAGCGGAAGGGGATGGCGT	32.8727	62.9862	47.7662	52.0691	99.852
1130	sgCHD4_5	CHD4	GAAGAGCAAATCCAAGCGGA	62.0547	48.5071	96.7162	72.3967	97.3857
1131	sgCHD4_6	CHD4	GCGGATAGGCACCTCCACAG	23.8945	25.4973	68.7735	16.1555	71.5848
1132	sgCHD4_7	CHD4	GCTGCGGCTACTACGGCTGG	25.1602	1.71695	37.0447	15.0909	65.514
1133	sgCHD4_8	CHD4	GGTCTGCCTGGATCCCGACA	45.3995	41.2067	96.9842	41.4845	123.25
1134	sgCHD4_9	CHD4	GACATGGAGAAGGCTCCCGA	141.971	56.7538	131.103	57.38	149.999
1135	sgCHD5_1	CHD5	CAAGATGCTGGACCTCCTGG	167.948	217.403	202.858	206.345	175.073
1136	sgCHD5_2	CHD5	GATGATGCTCACCCACCTGG	129.16	182.78	186.977	143.271	145.415
1137	sgCHD5_3	CHD5	GGAGGACTGGACATCAGGGA	365.976	416.028	294.236	295.517	278.403
1138	sgCHD5_4	CHD5	AGGACATCCAGAATGACCCA	169.45	216.105	148.592	166.804	138.617
1139	sgCHD5_5	CHD5	GCACCGAGGAGGAGCTGCCG	161.796	157.702	176.982	163.524	124.926
1140	sgCHD5_6	CHD5	TGAGCTATCAGAGAATGAAG	227.376	161.988	172.883	168.847	167.358
1141	sgCHD5_7	CHD5	GAAGAGAAGTCGGAGAGTGA	73.0911	51.1704	45.9123	90.6939	53.9732
1142	sgCHD5_8	CHD5	GAAGAAACTCAAGGACAAGA	133.005	161.663	158.711	98.6169	96.8798
1143	sgCHD5_9	CHD5	GAGTGAAGAAGATGAGAGGG	146.975	122.714	175.63	126.756	178.361
1144	sgCHD6_1	CHD6	GGAGCAAGGACCAACCCCAG	183.467	157.432	114.205	211.297	162.141
1145	sgCHD6_2	CHD6	CGAGGAGGAAAACTTAGCCA	117.923	256.258	192.416	181.289	160.813
1146	sgCHD6_3	CHD6	CAAGAAAGGAAGCTTAGAGG	143.639	159.406	124.402	148.408	150.505
1147	sgCHD6_4	CHD6	ACTGCTGGTTAATACCGGGG	85.7008	105.437	143.086	129.628	119.234
1148	sgCHD6_5	CHD6	GAGATGATGCAGCCACGAGG	128.971	128	68.3044	78.1904	135.17
1149	sgCHD6_6	CHD6	AATGGGATGGAGGACAGTGG	37.2494	17.183	25.0725	39.3923	94.382
1150	sgCHD6_7	CHD6	AAGGAGCCAGGAGACCAAGA	271.534	285.757	232.633	215.655	241.789
1151	sgCHD6_8	CHD6	AAAGGAACCCAGAAAGGCCA	281.281	270.534	215.713	245.193	216.81
1152	sgCHD6_9	CHD6	CAAGGAGCCGAAGAAGGCCA	159.099	159.135	207.057	203.684	193.191
1153	sgCHD7_1	CHD7	GAAGGAACCGAAAGAACCCA	182.84	197.625	167.142	213.328	179.31
1154	sgCHD7_2	CHD7	AGGGTACTGGAACAAGCCGA	140.291	127.662	88.8314	77.0391	119.677
1155	sgCHD7_3	CHD7	GAAGAGGAAGAAGAAACCGA	182.012	161.893	185.168	104.633	129.257
1156	sgCHD7_4	CHD7	AGAATGATGAGCAACACCCC	286.273	285.378	273.195	266.585	307.556
1157	sgCHD7_5	CHD7	GGGGCACCTGAGGAACGGGA	54.5315	41.423	60.7659	79.775	56.1549
1158	sgCHD7_6	CHD7	AGCATGGTCAGCCACAGCAG	95.7199	113.805	93.1312	85.2716	105.733
1159	sgCHD7_7	CHD7	CAAGTGGCCAGGTCCTGAGG	98.8428	118.74	106.578	118.821	109.97
1160	sgCHD7_8	CHD7	GCCATGCTGGGACTCTGCTG	141.877	142.75	133.471	151.342	113.796
1161	sgCHD7_9	CHD7	GAATCTGGGACTGTGGGCAA	99.7891	117.509	66.484	119.217	83.0941
1162	sgCHD8_1	CHD8	CAGTTCACCAAACTTCGCCG	292.483	288.028	160.442	225.398	192.463
1163	sgCHD8_2	CHD8	GAGGTATGTTCTGCTCACCG	179.15	234.275	83.951	137.477	144.308
1164	sgCHD8_3	CHD8	AGGAAGGCGAGAAGAAACGC	288.603	322.597	149.776	244.203	197.333
1165	sgCHD8_4	CHD8	TAATCCAGACTACGTAGAGG	58.1748	122.16	43.7903	71.0101	133.241
1166	sgCHD8_5	CHD8	GCACCCAGAACTCAAAAGGG	174.915	213.483	127.328	112.098	192.4
1167	sgCHD8_6	CHD8	GAATCCACAAAATGACCTGC	224.596	193.636	187.982	153.187	228.098
1168	sgCHD8_7	CHD8	GGCCAGCCTCAAGTTGGGGT	98.7481	286.784	74.7819	119.18	77.7505
1169	sgCHD8_8	CHD8	GCTGTTAGGGCAGAGCCCGG	85.618	125.932	63.6473	77.5466	89.3546
1170	sgCHD8_9	CHD8	GGCACATGGCCACAAAGCCA	342.945	506.999	149.609	324.423	206.028
1171	sgCHD9_1	CHD9	ATTAGATGCAAGAACTGCAG	221.663	217.322	230.243	259.182	195.246
1172	sgCHD9_2	CHD9	GAAGAAGACCCTCCTGAAGG	259.563	207.967	123.319	228.517	163.374
1173	sgCHD9_3	CHD9	ACGTGGGTCAACATTTGCCA	134.058	221.337	192.963	183.034	165.556
1174	sgCHD9_4	CHD9	GATGAGACGCCTCAAACGTG	68.1585	122.512	104.445	98.196	105.543
1175	sgCHD9_5	CHD9	ACTGGAGACCAGAAATCTGG	153.362	144.386	100.379	116.53	105.543
1176	sgCHD9_6	CHD9	GGAGCAAGAAGAGGATGATG	146.786	87.767	123.944	114.017	169.129
1177	sgCHD9_7	CHD9	GTGTTGGAGTACCTTGAACA	205.67	254.838	186.162	178.417	165.24
1178	sgCHD9_8	CHD9	CCATCTTCCAAGAAGAGCGA	121.188	153.444	124.949	145.573	105.701
1179	sgCHD9_9	CHD9	GTTGCAGAATACCCAGGTGA	242.967	148.793	120.348	151.701	123.724
1180	sgCHEK1_1	CHEK1	GGTGTGTCAGAGTCTCCCAG	66.4196	31.6891	48.4028	50.8188	203.498
1181	sgCHEK1_2	CHEK1	ACACCACCTGAAGTGACTCG	83.0038	144.751	123.799	77.5838	125.969
1182	sgCHEK1_3	CHEK1	GAGATTCTTCCATCAACTCA	28.8035	44.3161	55.4275	35.9384	237.33
1183	sgCHEK1_4	CHEK1	GGAATGGTAATTCTTGCTGA	92.2304	126.932	94.8399	91.35	78.3512
1184	sgCHEK1_5	CHEK1	CATAAGGAAAGACCTGTGCG	17.1047	8.21971	22.4926	5.3109	126.981
1185	sgCHEK1_6	CHEK1	GTAGAACCCCTGGCAGCGGT	5.11011	27.0791	32.1196	32.0759	46.7641
1186	sgCHEK1_7	CHEK1	CAAAATCTCAGACTTTGGCT	22.475	24.8754	52.6913	33.8709	126.981
1187	sgCHEK1_8	CHEK1	TCTCAGCCAGAACCCCGCAC	32.8963	31.243	63.033	60.7845	88.2795
1188	sgCHEK1_9	CHEK1	TTTCTGGAGTACTGTAGTGG	56.5542	46.6955	112.173	41.9178	288.3
1189	sgCHRAC1_1	CHRAC1	GTCGTGGGTAAAGACAAGGG	90.3141	41.2608	48.4028	64.4365	71.8694
1190	sgCHRAC1_2	CHRAC1	AAGACAAGGGCGGGGAGCAG	177.47	133.476	183.426	205.528	176.148
1191	sgCHRAC1_3	CHRAC1	GGTGTCCAGCATCAACCAGG	74.0138	88.4565	112.508	82.1519	67.5376
1192	sgCHRAC1_4	CHRAC1	GAAGATGGCGGACGTGGTCG	19.5533	54.2393	35.0456	25.7251	28.4569
1193	sgCHRAC1_5	CHRAC1	GCCGTGTCTGTAGGAATAGG	211.537	261.665	300.702	295.034	216.683
1194	sgCHRAC1_6	CHRAC1	GGTGCTCACGGCCAAGGCCA	74.688	97.0412	99.631	76.321	76.3276
1195	sgCHRAC1_7	CHRAC1	GCTGCCTCTATCCCGCATCC	111.748	160.622	128.143	200.997	120.404
1196	sgCHRAC1_8	CHRAC1	TCTTCATGATGACCCGGATG	172.253	161.447	141.958	185.077	128.562
1197	sgCHRAC1_9	CHRAC1	TTTAGGAGTCAGCTTCATCA	199.484	238.142	182.108	169.788	138.364
1198	sgCOPRS_1	COPRS	TGAAGAGGAAGGCTTTGCCA	252.702	122.498	215.032	162.509	253.171
1199	sgCOPRS_2	COPRS	CATGGACCTTCAGGCCGCCG	176.949	132.205	109.615	120.888	181.966
1200	sgCOPRS_3	COPRS	GAGAAGGCTATGGATCGACT	91.2959	103.26	74.3464	72.0748	102.223
1201	sgCOPRS_4	COPRS	CCTAATGACAGTCCTGCCCG	88.1494	73.1797	75.0164	98.9636	120.12
1202	sgCOPRS_5	COPRS	AGAATGGGTGCCCTCACCCC	160.602	87.037	164.015	106.144	176.717
1203	sgCOPRS_6	COPRS	ATGGATGAGGAGGACTCTGA	47.4223	50.9811	49.1287	86.2001	78.5093
1204	sgCOPRS_7	COPRS	TCTCTCTCTCCTGACTGGAG	181.314	101.151	144.516	116.184	107.472
1205	sgCOPRS_8	COPRS	AATACCTGGGAGCTGTCAGA	90.5507	80.0746	132.231	71.5548	120.91
1206	sgCOPRS_9	COPRS	TGATGGAGAACTGAATACCT	247.45	221.162	310.631	284.721	300.536
1207	sgCREBBP_1	CREBBP	GATGAGCTGATACCCAATGG	174.714	204.938	146.336	192.492	123.629
1208	sgCREBBP_2	CREBBP	GCAGCCGTGGAAGCAGGAGG	44.4059	84.1033	54.7574	86.8686	92.8643
1209	sgCREBBP_3	CREBBP	GAAGACGGAGACCCAAGCAG	37.1311	74.0855	45.6107	104.002	77.8137
1210	sgCREBBP_4	CREBBP	GGAACTAGAACAAGAAGAAG	241.488	391.207	202.4	332.086	232.303
1211	sgCREBBP_5	CREBBP	GCAGCTCCTCCTTCTAGCAC	134.247	324.449	140.361	183.802	149.209
1212	sgCREBBP_6	CREBBP	CCAGAATCACCCTGAAGCCG	186.495	324.624	324.636	473.995	216.905
1213	sgCREBBP_7	CREBBP	GGCCAGCTCAGACAAGACGG	82.8737	144.981	124.391	178.924	90.398
1214	sgCREBBP_8	CREBBP	GGAGCTGCACACCCAGGGCC	71.1512	89.8625	49.7764	114.76	71.3635
1215	sgCREBBP_9	CREBBP	CTGTCGGAGCTTCTACGAGG	31.6543	97.6496	41.0653	79.0322	54.4475
1216	sgCSNK2A1_1	CSNK2A1	CTAGTTGGTGAGGATAGCCA	198.182	197.138	130.623	212.201	86.8251
1217	sgCSNK2A1_2	CSNK2A1	GCTTACTGCAAGAGAGGCAA	274.81	426.952	198.793	544.126	152.592
1218	sgCSNK2A1_3	CSNK2A1	GTTTCAATGATATCTTGGGC	175.258	220.81	121.934	270.646	109.749
1219	sgCSNK2A1_4	CSNK2A1	ATCTGGACTCACAGAAATAG	356.797	477.203	247.073	534.445	193.191
1220	sgCSNK2A1_5	CSNK2A1	GAACTGACCTGACATCATAT	337.161	403.252	253.584	325.711	277.107
1221	sgCSNK2A1_6	CSNK2A1	GATTGATCATGAGCACAGAA	365.491	503.619	252.311	624.545	159.58
1222	sgCSNK2A1_7	CSNK2A1	TCAGCTACGACTAATAGACT	331.921	493.439	249.217	541.539	167.927
1223	sgCSNK2A1_8	CSNK2A1	GGTCCAAGGGGTGAAGGGGT	138.079	124.769	100.692	82.1271	80.28
1224	sgCSNK2A1_9	CSNK2A1	ATGCCTGTTCCAGCTGCCGC	171.283	158.054	117.366	128.291	93.3702
1225	sgCSNK2B_1	CSNK2B	GAAGATGAGCAGCTCAGAGG	93.638	73.8827	100.949	98.9264	134.791
1226	sgCSNK2B_2	CSNK2B	GGGGCAGTAGAGCTTCACCA	86.7417	135.111	159.537	124.033	143.359
1227	sgCSNK2B_3	CSNK2B	GCACCATGAAGAGCATGTGA	64.2431	24.4158	114.15	90.1492	75.3791
1228	sgCSNK2B_4	CSNK2B	GGTGGATGAAGACTACATCC	62.6107	132.975	130.187	109.511	100.674
1229	sgCSNK2B_5	CSNK2B	AGACATCCCAGGTGAAGCCA	147.59	156.58	198.235	230.647	184.622
1230	sgCSNK2B_6	CSNK2B	GGTTGGCAGGTCTCTTGGGC	108.554	173.736	95.4318	108.781	111.108
1231	sgCSNK2B_7	CSNK2B	CTAGAGCTTGTCGATAGTGA	157.526	168.382	197.252	217.215	126.317
1232	sgCSNK2B_8	CSNK2B	TCACCATCTGGGCGATGCCA	86.032	140.343	148.894	216.583	152.339
1233	sgCSNK2B_9	CSNK2B	CAGTTGGAAAAGTACCAGCA	181.078	229.638	207.348	324.176	154.679
1234	sgCTCF_1	CTCF	GGGCTATGACTGTGTCACAG	30.6843	10.9236	33.8618	20.8351	134.822
1235	sgCTCF_2	CTCF	GAAACGAAGAAGAGTAAACG	86.9783	63.4729	86.9664	75.8135	90.398
1236	sgCTCF_3	CTCF	GGGCTGGTTGGTTCTGCCAG	46.4878	46.3035	64.3732	35.8888	84.4853
1237	sgCTCF_4	CTCF	GACATGGCCTTTGTGACCAG	19.5414	47.1552	35.4924	22.4321	148.102
1238	sgCTCF_5	CTCF	GGCGGAAGGTCTTATCGCAG	47.6825	78.9254	52.5238	33.8214	78.0034
1239	sgCTCF_6	CTCF	GAGAAGCTGCTTCTGGCGGA	104.059	83.4003	123.576	82.9318	89.9237
1240	sgCTCF_7	CTCF	TTAGAACAGACAAAAGCCGC	71.9674	79.6149	95.8115	122.262	96.0577
1241	sgCTCF_8	CTCF	GTGGGAAAACATTTACACGT	29.0046	38.5164	54.5452	31.7664	63.0794
1242	sgCTCF_9	CTCF	GGACGACAATGAGGATGAGG	53.7035	91.5795	155.204	212.337	176.559
1243	sgCTCFL_1	CTCFL	CAGCAGAGTGACCGTACGGA	208.403	111.412	118.014	167.201	80.9124
1244	sgCTCFL_2	CTCFL	GAATGGCTTTACCTCCACAC	242.411	240.656	229.282	204.538	165.714
1245	sgCTCFL_3	CTCFL	GTGGCAAAGGCTTTTCCCGC	173.211	177.008	160.777	186.983	123.945
1246	sgCTCFL_4	CTCFL	AGGCAGAGGTGACACAGGTG	92.6917	92.5528	83.5936	79.5769	60.5815
1247	sgCTCFL_5	CTCFL	CAAGTGTAACGACTGCAACA	346.328	411.459	308.833	365.351	246.12
1248	sgCTCFL_6	CTCFL	CACACTGGCATACTTGCACA	275.899	373.199	251.752	314.94	225.284
1249	sgCTCFL_7	CTCFL	GAATGGTTTCTCTCCAGTGT	34.9782	52.0762	49.9551	23.5339	92.9591
1250	sgCTCFL_8	CTCFL	GTGGAGAACTCGTCCGACAC	174.82	143.926	164.406	217.945	165.334
1251	sgCTCFL_9	CTCFL	GCTCACATTCGTACCCACAC	232.191	218.782	188.44	132.067	137.763
1252	sgCTR9_1	CTR9	TAGACTTGGAAACCTAGGGG	47.6116	15.4525	52.5461	33.5119	105.796
1253	sgCTR9_2	CTR9	GGACCGTGCAAAAGCAGAAG	232.321	217.133	219.878	170.159	175.073
1254	sgCTR9_3	CTR9	GGTGCTTATAGAACTTTCGG	22.9718	26.3761	28.9925	14.2243	90.145
1255	sgCTR9_4	CTR9	AAAGAGAAGAAAAGAGGTGG	93.0702	107.735	113.904	122.807	154.11
1256	sgCTR9_5	CTR9	TTACCTCGTCAGTGTCCCGG	41.6261	32.4192	51.7867	48.7019	116.958
1257	sgCTR9_6	CTR9	TGACTTCGATCAGTTACCGG	48.6288	18.3321	46.4037	42.6358	66.0832
1258	sgCTR9_7	CTR9	GGCCATTGTATACAACAAGG	32.8135	48.3719	46.9621	33.4872	135.139
1259	sgCTR9_8	CTR9	GAACTCAATTCCAAATGCGT	82.2231	77.2626	81.0696	75.5783	167.39
1260	sgCTR9_9	CTR9	CCTGGCGAGATTATATGACG	44.4296	65.8658	83.2809	83.5756	170.33
1261	sgCTSL_1	CTSL	GCTTTCAAAACCGTAAGCCC	270.481	281.674	209.771	184.148	161.256
1262	sgCTSL_2	CTSL	GGACATCCCTAAGCAGGAGA	132.745	206.466	140.395	122.002	102.824
1263	sgCTSL_3	CTSL	GCACAACAGATTATACGGCA	184.201	241.63	165.758	198.212	211.751
1264	sgCTSL_4	CTSL	AGATGTTCCGGAAAACTGGG	91.2959	152.47	97.6096	106.763	95.4254
1265	sgCTSL_5	CTSL	CAGTATGTTCAGGATAATGG	192.623	135.098	106.388	102.232	120.784
1266	sgCTSL_6	CTSL	AGACTGTAGCAGTGAAGACA	100.818	137.018	115.914	88.6141	87.5839
1267	sgCTSL_7	CTSL	ATCACAGTTTAGAGGCACAG	460.974	269.939	329.773	250.392	217.252
1268	sgCTSL_8	CTSL	GCAGGAGAAGGCCCTGATGA	164.683	180.982	153.841	149.745	146.521
1269	sgCTSL_9	CTSL	GATGAAGGCAGTTGCAACTG	159.845	187.201	131.337	151.132	136.498
1270	sgCXCR4_1	CXCR4	GAAGATGATGGAGTAGATGG	54.3422	63.3107	95.4542	66.083	110.444
1271	sgCXCR4_2	CXCR4	GAAGCGTGATGACAAAGAGG	172.443	177.995	185.559	182.353	188.005
1272	sgCXCR4_3	CXCR4	GCACTCACCTCTGTGAGCAG	83.0156	131.096	135.581	93.0584	101.022
1273	sgCXCR4_4	CXCR4	CACTTCAGATAACTACACCG	217.333	153.7	138.239	170.258	154.521
1274	sgCXCR4_5	CXCR4	GAAGCTGTTGGCTGAAAAGG	243.227	279.132	242.829	261.967	279.478
1275	sgCXCR4_6	CXCR4	GGAATAGTCAGCAGGAGGGC	131.834	118.118	63.7813	79.1189	73.6717
1276	sgCXCR4_7	CXCR4	CAAGTGGATTTCCATCACCG	210.638	201.613	172.146	194.646	186.835
1277	sgCXCR4_8	CXCR4	GGATGGGGTTCAGACAACAG	195.249	158.027	144.237	160.553	136.688
1278	sgCXCR4_9	CXCR4	GCTGGACCCTCTGCTCACAG	162.412	139.83	175.809	163.623	126.159
1279	sgCXXC1_1	CXXC1	GCTATCGGCACAAGAAGTCA	40.7153	53.7661	39.2225	44.2204	48.8826
1280	sgCXXC1_2	CXXC1	GAGCCCCGGGATGAGGGTGG	37.9591	16.507	114.507	23.2615	67.6009
1281	sgCXXC1_3	CXXC1	GGTGTGGCCACCAAGGGCTG	125.399	89.0919	100.67	146.229	150.916
1282	sgCXXC1_4	CXXC1	GGGCTGGACTCACCGAGGAA	107.135	109.195	72.8052	140.337	71.3003
1283	sgCXXC1_5	CXXC1	GTTGGGTGGGCAGTGGCCGG	137.133	104.774	92.2824	127.425	108.674
1284	sgCXXC1_6	CXXC1	GGTGTGGCTGTAGCCTCAGG	132.011	85.7527	126.591	138.158	124.736
1285	sgCXXC1_7	CXXC1	GGTGTCCTGCAGGAGGGAGA	67.3423	56.7133	90.8752	93.8755	132.198
1286	sgCXXC1_8	CXXC1	CCCAGAGCCTCCAGATGCCG	118.775	128.217	124.938	273.283	124.135
1287	sgCXXC1_9	CXXC1	GGTGTGACAACTGCAATGAG	165.57	100.002	112.821	189.237	195.056
1288	sgDAXX_1	DAXX	GCAGACAGCAGACCACCCTG	221.119	96.8384	223.061	185.585	199.641
1289	sgDAXX_2	DAXX	GGAATGGGACCACCTCAGGG	85.1803	43.0724	101.005	104.968	108.263
1290	sgDAXX_3	DAXX	GATGTTGCAGAACTCCGCCG	143.45	93.6073	193.12	123.946	132.293
1291	sgDAXX_4	DAXX	GGGCTCATTGGAGGTGGTGG	59.0502	70.1649	71.7553	69.6979	84.7699
1292	sgDAXX_5	DAXX	CACATAGTCGCCCAAAGAGG	42.6907	49.6427	65.8474	66.5287	68.4862
1293	sgDAXX_6	DAXX	GAGCAGCGCATCCCCTACCG	198.987	71.3546	171.766	137.836	170.804
1294	sgDAXX_7	DAXX	AGCGGCTCATCAACAAGCCA	227.412	236.776	157.728	154.734	159.453
1295	sgDAXX_8	DAXX	GTTGCAAGACAAAAGTGAGG	295.476	195.853	140.227	204.179	189.902
1296	sgDAXX_9	DAXX	CTAGTGGAATGGCATCCCAG	105.124	109.384	144.605	108.657	138.964
1297	sgDIDO1_1	DIDO1	GGGCTCACCAGAATCCTCCA	32.0328	37.4754	30.3662	51.1035	76.7703
1298	sgDIDO1_2	DIDO1	GACGCCGAGACAGCCTCCGA	94.8209	70.557	47.889	81.5824	99.4726
1299	sgDIDO1_3	DIDO1	GCCATCGCTGTCACTATCGG	22.0728	42.8425	46.7052	56.9963	55.2379
1300	sgDIDO1_4	DIDO1	GTCGCCTGCGGAAGAAGCGC	80.3778	64.8654	57.0804	79.515	73.1342
1301	sgDIDO1_5	DIDO1	GAGTAAGTTGGAGGGAAAGG	39.6033	28.6743	65.8027	38.3772	130.996
1302	sgDIDO1_6	DIDO1	GAGAAAGCTGCAAATCCAAG	51.3968	46.9659	31.4272	57.0582	134.032
1303	sgDIDO1_7	DIDO1	GCGCCACGTGACAGCACCCG	112.612	74.1396	145.621	111.096	166.504
1304	sgDIDO1_8	DIDO1	GACCACAGTGAAGAAGGCAG	191.12	236.236	218.226	245.416	241.883
1305	sgDIDO1_9	DIDO1	GCGGAGTGAAGCACTCGGGA	50.9828	48.1421	75.9211	87.8589	92.0105
1306	sgDMAP1_1	DMAP1	GCTGAGCCCGACACCTACGG	26.1302	74.9372	73.7768	45.0746	135.834
1307	sgDMAP1_2	DMAP1	CCACTGGCGACGTGCAGCGG	39.071	70.9491	85.682	71.9881	93.9393
1308	sgDMAP1_3	DMAP1	CAAAACGCAGGTCAAAGCGG	45.4114	60.8502	63.9041	60.0293	162.331
1309	sgDMAP1_4	DMAP1	ATGCTGGGCACGAACGACGG	22.2858	4.59655	52.0547	17.5792	65.9567
1310	sgDMAP1_5	DMAP1	GCAGCGGCGCACGGAACGCA	28.3304	54.6043	75.8541	48.0953	53.4041
1311	sgDMAP1_6	DMAP1	GGACACCATCATTGATGTGG	46.2394	69.3808	88.8091	100.548	100.579
1312	sgDMAP1_7	DMAP1	GGACATTATCAACCCGGACA	118.999	149.036	120.303	128.143	145.636
1313	sgDMAP1_8	DMAP1	CCAGTGTCACTGGGTAGCAG	86.4342	40.6119	92.5504	113.572	172.575
1314	sgDMAP1_9	DMAP1	AGTTGGGCTCCAAGAAGGTG	22.546	16.3718	32.6668	15.5737	50.7797
1315	sgDNAJC2_1	DNAJC2	GCTGCTTCTGCCAAGCGCCG	78.0001	73.6529	24.8156	34.0566	37.2469
1316	sgDNAJC2_2	DNAJC2	AACACAGAGAAATCAACTGG	296.02	244.252	217.969	182.242	318.021
1317	sgDNAJC2_3	DNAJC2	GGTCAGAGCGTGGGTGATGG	91.3314	138.505	142.271	117.756	122.428
1318	sgDNAJC2_4	DNAJC2	GGATAAGAAAGAGTTATCCG	75.4214	71.3952	82.4991	98.2827	76.4857
1319	sgDNAJC2_5	DNAJC2	GGAATTCCTTTCAAACACTG	253.081	273.711	227.305	250.17	176.527
1320	sgDNAJC2_6	DNAJC2	AAAAGAGAAAGAGGAAGCTG	286.793	241.129	213.758	247.978	245.14
1321	sgDNAJC2_7	DNAJC2	GCTGGTGAACCAATAAAAGA	189.784	79.7501	168.103	167.857	170.931
1322	sgDNAJC2_8	DNAJC2	ATAGTCGTGATGAGAGGAGA	106.33	110.506	93.9018	80.2702	104.943
1323	sgDNAJC2_9	DNAJC2	AAAAGCAGAAGCTAAACGGA	156.521	146.346	130.868	115.453	105.543
1324	sgDNMT1_1	DNMT1	GGAGCCGGACAGAGAAGCCA	103.125	140.262	109.738	73.4118	110.381
1325	sgDNMT1_2	DNMT1	AGCAGGCTTGCCAAGAGCGG	80.1885	47.5472	54.1767	40.9769	170.552
1326	sgDNMT1_3	DNMT1	GACGTGGAGATGCTGTGCGG	16.3003	2.55514	19.6336	17.344	75.5688
1327	sgDNMT1_4	DNMT1	GGGCAGCGAGATGGCCGGGA	58.6598	39.9764	65.7245	33.8833	41.4206
1328	sgDNMT1_5	DNMT1	CCTGCAGAGCTGCCAAACGG	41.3422	41.2743	73.9778	51.1778	148.798
1329	sgDNMT1_6	DNMT1	GCTGTACGTACCGCGTCTGG	41.9337	16.4529	30.9023	35.7527	106.745
1330	sgDNMT1_7	DNMT1	GAGGCCAGAAGGAGGAACCG	26.3549	7.69246	79.3162	26.9259	107.567
1331	sgDNMT1_8	DNMT1	GGAGGGAGTCCTCTGTGAAG	27.5851	17.9671	8.86751	3.91199	78.1299
1332	sgDNMT1_9	DNMT1	GCGACACGCGCAGTTTGTGG	63.6516	39.8683	102.881	92.489	147.849
1333	sgDNMT3A_1	DNMT3A	GGACACCAGCAGCTCTGCTG	311.634	206.669	173.564	221.944	176.622
1334	sgDNMT3A_2	DNMT3A	GCACCACGGCACGGAAGGTG	152.984	163.272	135.682	130.16	108.737
1335	sgDNMT3A_3	DNMT3A	GGGGACTTGGAGATCACCGC	87.972	55.4425	75.4632	93.5165	69.4664
1336	sgDNMT3A_4	DNMT3A	GCGGAGTGAGCCCCAGCCAG	141.001	97.2981	212.843	125.964	154.837
1337	sgDNMT3A_5	DNMT3A	GGACTCACCCGCTTCTGCAG	224.029	217.363	224.089	220.074	213.901
1338	sgDNMT3A_6	DNMT3A	CCAGGCTGAGAAGAAAGCCA	151.47	206.061	223.329	192.542	180.353
1339	sgDNMT3A_7	DNMT3A	AATGCTGTGGAAGAAAACCA	143	145.075	257.951	172.4	175.642
1340	sgDNMT3A_8	DNMT3A	CGGGGAGTCTCAGAAGGTGG	116.054	83.7653	72.3808	108.533	98.6505
1341	sgDNMT3A_9	DNMT3A	GAGCAGCTGAAGGCACCCGC	187.087	162.867	169.008	156.554	122.617
1342	sgDNMT3B_1	DNMT3B	GGAGTGCCTGGAGGTGCTGG	158.129	133.53	120.448	125.345	141.083
1343	sgDNMT3B_2	DNMT3B	CAGGCATCTCAATGGAGAGG	249.011	235.735	206.644	227.255	187.815
1344	sgDNMT3B_3	DNMT3B	AATGGAGAGGAGGACGCCGG	145.248	171.951	131.818	98.7531	113.543
1345	sgDNMT3B_4	DNMT3B	GGTAAGGTAAGAGCTGGGAG	99.4106	91.9445	113.48	80.5797	92.9591
1346	sgDNMT3B_5	DNMT3B	CGACCTCACAGACGACACAG	210.91	193.231	164.484	168.463	148.608
1347	sgDNMT3B_6	DNMT3B	TAGCCCAGGACAGCCAGCAG	90.9174	165.989	96.8837	91.4738	93.0856
1348	sgDNMT3B_7	DNMT3B	GGCCTTCCAAGACACCACCA	210.331	214.05	318.985	182.836	230.596
1349	sgDNMT3B_8	DNMT3B	GGTCTCTGCAGACAAACTGG	87.7945	156.08	91.7128	109.437	111.488
1350	sgDNMT3B_9	DNMT3B	GGAGACGAGCTTATTGAAGG	59.2039	105.491	68.148	81.013	75.221
1351	sgDNMT3L_1	DNMT3L	CAGATCCCTCCCTCAAACAG	138.363	204.465	174.715	167.077	136.024
1352	sgDNMT3L_2	DNMT3L	GAAGTGGCGCAGCCAGCTCA	222.645	212.455	157.616	232.689	142.537
1353	sgDNMT3L_3	DNMT3L	ACCATCCCAGATGTCCACGG	208.556	314.566	207.996	217.475	154.774
1354	sgDNMT3L_4	DNMT3L	GCAACATCCCAGCCATAAGG	130.095	176.71	85.9389	150.612	101.243
1355	sgDNMT3L_5	DNMT3L	GGAGAGACGCTGCTCATCTG	145.969	132.205	81.4046	126.508	94.2555
1356	sgDNMT3L_6	DNMT3L	GCACCTTCCCCGAGGTCCCG	107.537	113.792	105.505	80.9139	73.2923
1357	sgDNMT3L_7	DNMT3L	CTGCAGCAGCCCGCTTCGGG	78.3314	70.8004	75.1616	71.8891	63.6485
1358	sgDNMT3L_8	DNMT3L	GGTGCTGAACAAGGAAGACC	266.684	232.166	207.515	227.044	170.362
1359	sgDNMT3L_9	DNMT3L	CATTCTGCAAGGATCCGCCG	214.211	191.027	206.979	226.339	186.456
1360	sgDOT1L_1	DOT1L	GGGAGACGGCTTCTTCACGG	37.9946	15.5742	46.3478	30.2932	56.724
1361	sgDOT1L_2	DOT1L	GGGACGCCCAGCTTGAGCGC	84.8491	79.4797	118.237	88.7131	73.2923
1362	sgDOT1L_3	DOT1L	GCTGAGACTGAAGTCGCCCG	86.6708	126.473	99.2178	131.658	106.618
1363	sgDOT1L_4	DOT1L	GCACTCACGTAGACCGGCAG	188.412	117.361	170.616	187.342	141.051
1364	sgDOT1L_5	DOT1L	TCAGCTTCGAGAGCATGCAG	47.7653	41.0174	78.2775	69.5369	68.1384
1365	sgDOT1L_6	DOT1L	GATATGGCGCAGGAGTCCAG	44.0274	31.1484	101.295	107.518	94.6981
1366	sgDOT1L_7	DOT1L	CATCCCGGCCAAGTATGCGG	22.3804	30.5265	69.9126	72.9661	91.2517
1367	sgDOT1L_8	DOT1L	AGAAGCTAAACAAGAAGGGG	223.899	186.363	263.166	218.861	221.173
1368	sgDOT1L_9	DOT1L	AAGATGGCTGGCCGCAAGCG	63.1193	150.699	171.777	166.285	111.361
1369	sgDPF1_1	DPF1	ACGGAGACTCAACATCCTGG	96.1694	64.1354	127.339	125.023	143.517
1370	sgDPF1_2	DPF1	GCAGCCAAGAAGGCGCCCGA	49.8591	43.194	113.513	73.4613	76.1063
1371	sgDPF1_3	DPF1	TGGATGGAGAAGACCCACCG	86.2331	57.8624	110.017	101.427	83.0941
1372	sgDPF1_4	DPF1	GAAGAAGATTGAGCTGAAGG	51.9173	54.9963	46.359	49.6303	74.146
1373	sgDPF1_5	DPF1	GTTTCCGCATGACCTCGAGG	55.466	59.7957	58.9678	50.6331	129.352
1374	sgDPF1_6	DPF1	GAAGAACAGGGCCAAAGGAA	125.411	110.371	134.766	132.76	138.806
1375	sgDPF1_7	DPF1	CAAGAAGACGGGGTGTCCCG	56.223	96.2706	91.6905	92.7489	91.7576
1376	sgDPF1_8	DPF1	GAAGCACCCCTGAAGAAGGA	163.322	127.865	163.781	155.316	139.881
1377	sgDPF1_9	DPF1	AAGGAGGGTGGCCTCCCGGA	129.385	130.866	103.048	94.6307	86.1295
1378	sgDPF2_1	DPF2	TGGATGGAAAAGCGACACCG	146.892	158.838	227.663	216.46	144.466
1379	sgDPF2_2	DPF2	GTAGGAGTACAGCTGTCCGG	95.7436	41.5988	117.947	65.9716	85.339
1380	sgDPF2_3	DPF2	ATAGATGGGAAGGAAAGTCG	133.632	88.4971	106.187	128.576	106.871
1381	sgDPF2_4	DPF2	CAAGAAGACGGGACAACCCG	287.432	296.288	400.378	331.343	182.187
1382	sgDPF2_5	DPF2	GATACACACGTCATTCTCGG	190.08	173.479	233.805	244.933	181.808
1383	sgDPF2_6	DPF2	GCACGCTGCGCTCAGCACAG	208.568	186.228	335.547	216.262	138.269
1384	sgDPF2_7	DPF2	GAGGGGCTGATCTCTCAGGA	148.17	134.584	101.518	136.586	86.5089
1385	sgDPF2_8	DPF2	GGGGCACCTCGCTTCTCCAG	88.315	153.146	114.831	118.672	102.129
1386	sgDPF2_9	DPF2	AAGAAGATACTCCCAAGCGT	132.366	134.341	136.776	88.3541	103.615
1387	sgDPF3_1	DPF3	CCTGGACTCACAGACTGGGG	66.2895	49.3858	71.5208	108.682	74.8416
1388	sgDPF3_2	DPF3	GCTACATCTGGATGGAGAAG	90.2431	147.536	142.539	120.851	104.816
1389	sgDPF3_3	DPF3	GTCGTGGTCTTCCTGAGAGG	75.0192	79.8312	69.3989	59.0513	70.6679
1390	sgDPF3_4	DPF3	ACAGCCCAGAAAGGACCGGA	157.822	176.345	214.663	201.48	122.301
1391	sgDPF3_5	DPF3	AGAGCGTCCACAGTCTGCGC	220.078	248.971	181.605	198.744	176.18
1392	sgDPF3_6	DPF3	GAGAAGAGGCACCGAGGCCC	123.778	144.507	209.648	180.224	135.36
1393	sgDPF3_7	DPF3	GAAGCCTTGCTCCGTGGCGA	118.088	105.558	81.6057	94.2345	71.9643
1394	sgDPF3_8	DPF3	TGAGAAGAAGGTGGATGCCA	220.669	287.568	255.013	312.489	248.27
1395	sgDPF3_9	DPF3	AGAAGAAGGGAATGAAGAAG	216.837	347.269	220.426	302.363	216.177
1396	sgDPY30_1	DPY30	GGAGCCAGAGCAGATGCTGG	14.526	44.6	36.1848	45.1117	73.0077
1397	sgDPY30_2	DPY30	GATGCTGGAGGGACAAACGC	83.891	78.6821	118.427	85.742	121.89
1398	sgDPY30_3	DPY30	GAAAATCCTCACTCTGAGTA	197.804	119.267	161.558	137.081	153.888
1399	sgDPY30_4	DPY30	GTGAGACCGTACTCAGAGTG	24.5687	59.2414	92.5504	51.4006	69.909
1400	sgDPY30_5	DPY30	CGGTCTCACAGACAACGTTG	71.3168	31.9595	127.462	55.7459	114.017
1401	sgDPY30_6	DPY30	TGTCCCTCCAGCATCTGCTC	167.51	139.546	105.751	127.561	153.224
1402	sgDPY30_7	DPY30	TTGCTGTGCTTGCAAAGGAA	46.4641	35.5827	69.0638	72.4338	149.462
1403	sgDPY30_8	DPY30	GGGACTTGCTGTGCTTGCAA	37.8881	27.7956	65.289	32.4597	88.8487
1404	sgDPY30_9	DPY30	GCAAGTCCCTGTAATAAGAT	229.494	235.992	254.835	226.933	210.454
1405	sgDTX3L_1	DTX3L	GGTACCAGGAAAATGGGCAC	99.446	155.742	138.396	125.072	108.041
1406	sgDTX3L_2	DTX3L	CAGTATGTTCTAAAAGGAGG	197.224	183.537	146.336	136.784	136.751
1407	sgDTX3L_3	DTX3L	AGAGGGTCATGAAACACCGA	184.141	170.464	127.216	178.714	187.499
1408	sgDTX3L_4	DTX3L	GCAGCTTCTCCGCCACTCAA	121.543	151.659	194.761	134.493	117.084
1409	sgDTX3L_5	DTX3L	TCAGAAAGGAAATCAGCCAG	56.0338	91.7687	50.9938	95.9181	49.9892
1410	sgDTX3L_6	DTX3L	GGAGTGCACGGTCAGCACCC	162.447	102.922	148.771	120.021	128.91
1411	sgDTX3L_7	DTX3L	GTGGAGTTCAGTGAAAGGGC	106.449	116.969	109.794	122.733	114.144
1412	sgDTX3L_8	DTX3L	CAGGAAGAACACCCAAACCC	386.192	349.229	356.521	357.886	254.278
1413	sgDTX3L_9	DTX3L	GTACACCCGCACGAGGAGCG	73.2331	71.0031	89.2	93.4298	84.2007
1414	sgDZIP3_1	DZIP3	ACAGCGTCTCCCACAGGCGC	244.02	279.416	145.432	175.495	148.766
1415	sgDZIP3_2	DZIP3	GGAGTAGCACTCACTGAAAG	105.183	162.583	100.234	116.988	104.911
1416	sgDZIP3_3	DZIP3	TTAGAGATGTCAGAAGATGG	146.596	103.733	203.774	129.702	137.826
1417	sgDZIP3_4	DZIP3	TAGCAGAGCTTTAACAGCCG	97.9911	113.656	84.0291	100.499	104.974
1418	sgDZIP3_5	DZIP3	GACGCTGTGCCTCCCAGTGC	128.332	214.699	233.883	160.342	142.379
1419	sgDZIP3_6	DZIP3	CTAGGTAGACAGATAGCTGA	142.243	131.407	70.5269	101.229	88.5325
1420	sgDZIP3_7	DZIP3	CAGTACCAGAAATCATACAG	259.669	223.244	257.202	241.467	238.816
1421	sgDZIP3_8	DZIP3	TGAGAACAGTGACTTTTCGG	81.5843	159.973	114.954	152.06	155.596
1422	sgDZIP3_9	DZIP3	TCAGGACTGGGTGGTGGAGG	82.1403	82.5756	67.1876	49.0237	110.76
1423	sgEDF1_1	EDF1	GAGCGACTGGGACACGGTGA	131.219	84.9685	58.3201	76.9276	51.254
1424	sgEDF1_2	EDF1	TGACAGGGTGACCCTGGAGG	58.9792	83.5625	79.6289	76.8534	95.9313
1425	sgEDF1_3	EDF1	ACAGAGACGAGGAGAAGATG	178.463	130.772	123.609	149.572	164.323
1426	sgEDF1_4	EDF1	CAAGCTGGACCGGGAGACAG	115.001	70.0974	86.3186	82.2633	81.2286
1427	sgEDF1_5	EDF1	AGAGGAGCTGCACCATGACA	227.234	199.287	254.857	220.817	317.073
1428	sgEDF1_6	EDF1	GAAAATCAATGAGAAGCCAC	247.58	257.299	252.422	227.812	221.047
1429	sgEDF1_7	EDF1	GCTGCGCAAGAAGGGCCCTA	44.0037	64.7167	63.7478	36.2107	76.2644
1430	sgEDF1_8	EDF1	GATTTGGCCTGGGCGGCCGT	97.4469	83.4003	84.4089	72.6319	53.4357
1431	sgEDF1_9	EDF1	GCACCTGCTTGGATTTGGCC	158.094	119.781	116.383	113.596	99.9469
1432	sgEED_1	EED	GATCCAGCTACAGCCAGCAG	147.235	121.241	98.2909	65.0926	98.1446
1433	sgEED_2	EED	GCGGAGGAATATGTCCGAGA	71.7071	75.0995	59.4927	56.0183	77.4027
1434	sgEED_3	EED	GCAGGCATGTCTGTTCCCGC	100.806	112.683	169.801	104.807	117.147
1435	sgEED_4	EED	AAGAGAATGATCCATACCAC	149.861	100.083	161.491	88.9112	153.952
1436	sgEED_5	EED	GAGGGAAGTGTCGACTGCGC	169.698	122.836	146.627	163.474	161.603
1437	sgEED_6	EED	GACGCTGTCAGTATAGAAAG	205.221	115.887	151.92	131.002	146.015
1438	sgEED_7	EED	GCACCTGGAAGGAAAAGTTG	128.593	98.4608	137.491	104.188	136.119
1439	sgEED_8	EED	GAATATCCAGACGGACACTC	115.143	101.516	162.698	53.3443	121.922
1440	sgEED_9	EED	GAAGATTTGGATCTCTTGGA	82.85	66.9338	79.0258	35.4803	79.9322
1441	sgEHMT1_1	EHMT1	GATGGACGGGGAGTCCGAGG	59.0975	62.9592	82.5996	72.1986	69.3715
1442	sgEHMT1_2	EHMT1	GGAGTCCGTGGACACCGGGG	40.9755	16.845	56.9352	46.3868	45.942
1443	sgEHMT1_3	EHMT1	GACTGGTGTCACGGTCGAGG	14.4432	52.1843	31.1703	39.2437	48.851
1444	sgEHMT1_4	EHMT1	GGAGGGGAGTGCTGACACAG	262.981	201.329	227.953	152.073	209.443
1445	sgEHMT1_5	EHMT1	GGTAGCGACTGATGAAGGGA	167.9	95.8245	111.346	111.232	123.218
1446	sgEHMT1_6	EHMT1	GAATGGGGAGAGCCTGGAGA	139.239	176.413	99.6869	116.828	136.688
1447	sgEHMT1_7	EHMT1	CGACTCAGAGGAGCTCGAGG	91.0475	84.1168	75.9546	42.611	89.9553
1448	sgEHMT1_8	EHMT1	GTGCTGTGTGAAGACCACCG	83.9974	106.599	121.074	117.434	104.405
1449	sgEHMT1_9	EHMT1	GCTTCACCATGCGGCCCCGG	263.265	298.113	261.357	173.675	158.758
1450	sgEHMT2_1	EHMT2	GGAGGAGTGGGAGACGGTGG	28.3185	19.8463	27.563	40.556	59.8227
1451	sgEHMT2_2	EHMT2	GGGCCACACGGAAGTCAGGG	108.436	119.064	63.3904	84.7516	107.377
1452	sgEHMT2_3	EHMT2	GCTGCACTCACCTCTCTCGG	174.856	118.469	117.478	167.238	183.073
1453	sgEHMT2_4	EHMT2	GAGTGGTGTAGCCCCTACAG	122.666	104.45	150.547	159.067	127.866
1454	sgEHMT2_5	EHMT2	GTTTGACCATGCGGGCGCGG	141.64	88.835	116.45	115.825	93.8761
1455	sgEHMT2_6	EHMT2	GAAGCATCCTCCCCACAGTG	120.36	138.153	178.891	165.888	200.747
1456	sgEHMT2_7	EHMT2	GGGACATCCTGGGACAGGGG	71.8964	110.642	173.843	90.0254	110.666
1457	sgEHMT2_8	EHMT2	GAGAAGTGTCTGCTCTCCCG	72.0265	56.159	95.5323	104.918	94.2555
1458	sgEHMT2_9	EHMT2	ACGGACAGGTACAACTGCCG	164.068	195.975	205.282	214.627	178.804
1459	sgEID1_1	EID1	ATGGATGTGATGCCTGGCGA	141.9	100.462	72.5595	106.131	91.0304
1460	sgEID1_2	EID1	GGAGGAAGGCCCAATGGAGG	92.9638	144.075	109.068	118.251	111.235
1461	sgEID1_3	EID1	GGAGGAGGCCCAGCCAATGG	116.551	90.6061	80.1873	97.7256	113.005
1462	sgEID1_4	EID1	GAGAACAAGAGAACCAGCCC	223.248	338.468	255.572	270.262	188.479
1463	sgEID1_5	EID1	AGAGAGCAGTGACCTGCAGA	190.091	204.884	202.188	150.29	150.063
1464	sgEID1_6	EID1	TGTTGGGCCCCGCTGCGGGA	46.0501	65.1223	54.3777	55.3003	54.7637
1465	sgEID1_7	EID1	GGGTGACCTTCCGCAGATGG	165.736	232.464	187.379	205.07	174.093
1466	sgEID1_8	EID1	CCGCAGATGGAGGTAGGCAG	249.354	189.378	203.216	179.308	158.726
1467	sgEID1_9	EID1	TCCCTGCGTCCCTCCCGCAG	134.696	126.73	153.774	90.3844	96.8166
1468	sgEIF4A3_1	EIF4A3	GAGGACTGAGATACTGAAGG	5.8435	1.85214	17.6345	9.60667	116.041
1469	sgEIF4A3_2	EIF4A3	GAAGATGACCGCCTGAGTGA	5.3112	8.93623	25.3405	16.9107	118.096
1470	sgEIF4A3_3	EIF4A3	GAGACATGCCCCAGAAAGAG	56.5897	38.8138	81.5386	31.1226	198.882
1471	sgEIF4A3_4	EIF4A3	CCTGAATATCCAAACACTGG	24.8053	23.2802	37.2793	20.7856	211.719
1472	sgEIF4A3_5	EIF4A3	CCTGCCTCCAGCCACACAGG	8.64697	15.0875	31.4383	6.16511	90.0818
1473	sgEIF4A3_6	EIF4A3	AGAGCGGGAGTCCATCATGA	27.2776	8.65233	24.5141	9.49525	136.214
1474	sgEIF4A3_7	EIF4A3	GGAGATCAGGTCGATACGGC	22.0255	49.3723	46.0239	47.5382	41.8632
1475	sgEIF4A3_8	EIF4A3	GCGAAAGCGGCTGCTCAAAG	16.7025	5.09676	14.1835	3.92437	114.428
1476	sgEIF4A3_9	EIF4A3	AGTGGAATTCGAGACCAGCG	34.3395	31.2836	29.026	16.4155	73.2923
1477	sgELP2_1	ELP2	GTGCTCAATACAGTCATCAG	91.6034	12.0592	92.8185	19.5971	133.494
1478	sgELP2_2	ELP2	ACAGAGACTGACCGTTGAGA	88.0548	89.3353	91.6347	38.1543	163.595
1479	sgELP2_3	ELP2	GGAGTCCTGAACTGGAGCTC	81.2649	33.3115	103.395	49.9027	135.961
1480	sgELP2_4	ELP2	GAAGAGAAAAGACCAATCAC	200.595	83.8464	216.428	74.6498	309.99
1481	sgELP2_5	ELP2	CAAGATAGTGATCTTCCAGA	139.18	48.0069	113.692	24.9699	245.52
1482	sgELP2_6	ELP2	TCTGCGTGACTGTCAAACTG	66.7981	50.7513	91.5676	35.7031	185.792
1483	sgELP2_7	ELP2	CTGCAGAAGATGATCCTCAG	165.357	65.4738	148.86	93.6774	155.28
1484	sgELP2_8	ELP2	CGTCCAGGACTGAGGAGCAG	71.6125	53.712	72.0681	50.7321	121.353
1485	sgELP2_9	ELP2	CAGTGGATTTGTAAACAGGA	138.162	127.405	169.343	109.486	205.522
1486	sgELP3_1	ELP3	GGCACGGATAGCTCTCATGG	44.0155	3.79891	52.0771	8.96292	89.8921
1487	sgELP3_2	ELP3	GCAGAGTGTTTATGAAGATG	33.8426	5.59697	61.4025	24.8833	134.949
1488	sgELP3_3	ELP3	TGATTGAAGCCCACGAGCAG	61.83	95.0133	138.787	114.376	134.98
1489	sgELP3_4	ELP3	GCAATGATATCCACCAGGCG	46.476	67.718	54.6457	34.8613	152.845
1490	sgELP3_5	ELP3	AAACCCATCAGAACTGCTAG	53.1002	39.4222	90.7524	67.8409	126.633
1491	sgELP3_6	ELP3	TGTACTGGCAGATACTGCCC	135.051	87.6724	127.92	24.9452	282.008
1492	sgELP3_7	ELP3	ATAGCCAGTGTAAGACTGGG	16.9982	4.08282	55.394	4.55574	135.613
1493	sgELP3_8	ELP3	CGGTACACTCGAGTCCATGG	7.80711	7.90877	8.45429	0.755164	62.5103
1494	sgELP3_9	ELP3	GCGCAGAAATGAGGCAGAAG	242.919	163.84	208.509	233.927	232.619
1495	sgELP4_1	ELP4	GCAACGTCACCAGTTTCCAG	74.6762	27.0926	92.9748	30.417	126.19
1496	sgELP4_2	ELP4	AAGCAGCTTTGTGTAGCCAG	82.6726	65.0412	159.057	65.105	170.014
1497	sgELP4_3	ELP4	GAGAGGTTCTCAGAAGACCA	22.5578	3.77187	40.8866	1.956	128.119
1498	sgELP4_4	ELP4	CAGATCAAGTTATTAAGCCG	163.322	171.451	181.605	108.979	161.888
1499	sgELP4_5	ELP4	ATTGAGGCTTCAAATTGGCA	152.972	50.1159	168.025	100.536	136.561
1500	sgELP4_6	ELP4	GAAGACCACGGAGAACATAG	22.9009	12.3025	41.7019	7.91065	118.444
1501	sgELP4_7	ELP4	ATGGCGGCAGTGGCAACCTG	55.0875	28.3499	77.2501	67.1724	194.202
1502	sgELP4_8	ELP4	ACTCGCGGCAACACTACCGC	100.901	130.907	114.909	75.3307	184.116
1503	sgELP4_9	ELP4	GCCAGCGTGACCAACGACAG	100.274	145.967	99.229	63.2728	111.772
1504	sgEMG1_1	EMG1	GAAGAATGGACGGGACCCTG	48.7944	33.1222	124.972	24.809	111.709
1505	sgEMG1_2	EMG1	GGGATGCTCTGCCACCCAAG	68.0283	34.9067	122.704	59.0637	122.491
1506	sgEMG1_3	EMG1	AGCCTTTGAGGAAGTATGGG	35.2148	37.5971	26.6025	21.0951	90.7774
1507	sgEMG1_4	EMG1	GGGGCAGGAAACAAGATCGG	65.1657	76.7488	70.0243	76.6181	153.066
1508	sgEMG1_5	EMG1	TTCAAGCCTCGTGAACGAAG	78.3905	37.4078	56.2093	40.1846	93.4018
1509	sgEMG1_6	EMG1	AAAACAATAGGATCACTGCT	73.0911	39.314	142.963	59.7074	188.764
1510	sgEMG1_7	EMG1	CAGCCTTTGAGGAAGTATGG	39.2603	2.04141	43.2877	19.0153	144.308
1511	sgEMG1_8	EMG1	CCAGCACCACAATAAGCCTA	82.8618	21.8877	117.511	72.9537	319.065
1512	sgEMG1_9	EMG1	TCACCTTCAAAAGCTTCTGG	108.826	92.8503	204.243	99.3473	342.146
1513	sgENY2_1	ENY2	GAAATCACTCCAAAAGGCAG	171.827	419.002	225.128	396.993	221.521
1514	sgENY2_2	ENY2	TGGCTGGAAGGATCAGTTGA	22.2266	38.5299	36.6092	52.7872	70.0355
1515	sgENY2_3	ENY2	CAGTTGAAGGCACACTGTAA	20.4641	123.012	135.715	80.5673	200.273
1516	sgENY2_4	ENY2	ACACGTTACTGTTGATGACT	138.73	174.75	78.043	112.557	174.314
1517	sgENY2_5	ENY2	AAAGGCTGGCATGCTGAGCA	167.865	244.942	181.639	208.673	140.198
1518	sgENY2_6	ENY2	GTGGCTGAAATCACTCCAAA	70.6425	57.9706	73.1849	63.248	177.097
1519	sgENY2_7	ENY2	TAGCTCTCAGCAACTCTTTG	83.0984	69.0969	150.58	132.315	146.142
1520	sgENY2_8	ENY2	GGTACCTGACAGTGTAAAGA	21.8836	11.586	31.148	33.2024	139.85
1521	sgEP300_1	EP300	GAAGGTGCAGCAGGAAGTGA	59.0147	54.05	70.1025	125.048	90.7142
1522	sgEP300_2	EP300	ACAGAATTGGGACTAACCAA	162.849	158.283	103.674	214.38	153.288
1523	sgEP300_3	EP300	GACTTCTCCCAACATGGGGA	337.291	297.91	266.617	468.399	241.156
1524	sgEP300_4	EP300	GGACAGCAGATTGGAGCCAG	103.527	62.2021	69.2649	104.349	95.9313
1525	sgEP300_5	EP300	TCAGATGCCGACACAACCCC	178.653	344.16	231.549	399.531	212.351
1526	sgEP300_6	EP300	AGATTTTCTCAGCTAGAAGG	135.039	136.774	117.601	216.856	126.285
1527	sgEP300_7	EP300	AGAGCTGGTTGAGGAAGCTG	157.964	143.237	155.941	252.943	187.088
1528	sgEP300_8	EP300	GTACGACTAGGTACAGGCGA	50.4505	33.7305	69.7786	57.9619	59.9491
1529	sgEP300_9	EP300	GGAGGTGTAGGAACAGGGGC	194.906	110.588	181.717	190.858	106.65
1530	sgEP400_1	EP400	GAAGAGGTGGGCAGAGGCCG	211.383	242.049	246.716	240.402	168.781
1531	sgEP400_2	EP400	GGAGCCACTCACAGGCGCGA	68.2767	75.1806	62.7427	116.506	131.091
1532	sgEP400_3	EP400	GGAGAGGATCGAGCAGGGGA	55.9391	22.9287	110.442	53.53	64.9449
1533	sgEP400_4	EP400	GCTGCCACAACCACAGGCAG	150.654	97.7307	220.415	179.593	156.955
1534	sgEP400_5	EP400	AGGGCCTGCCCTGGCAGCGA	70.7017	68.7454	15.278	41.1874	73.9562
1535	sgEP400_6	EP400	TGAGGGAGCGAAGGGAGCTG	63.0365	11.9781	61.9721	30.4665	118.001
1536	sgEP400_7	EP400	TAAGAGGCCTCGCCTTGAAG	112.28	165.286	139.177	129.282	110.096
1537	sgEP400_8	EP400	GGTGCTGGAAAACTACCCCT	44.7844	26.4301	48.0007	46.4983	64.1544
1538	sgEP400_9	EP400	GCTGTGCAGGCTGCGAGGGA	101.682	77.0057	63.5356	58.7666	112.879
1539	sgEPAS1_1	EPAS1	GAGTAGCTCGGAGAGGAGGA	124.098	267.762	102.434	262.76	112.057
1540	sgEPAS1_2	EPAS1	CCGGCGGAGCAAGGAGACGG	100.936	270.723	100.201	229.644	75.5688
1541	sgEPAS1_3	EPAS1	GTGGCTGGAGACCCAGGGGA	1.1829	10.6532	24.6258	20.637	64.1861
1542	sgEPAS1_4	EPAS1	ACTGGGGCTGCAGGTTGCGA	61.6762	195.434	61.0451	328.038	53.5305
1543	sgEPAS1_5	EPAS1	TGAGATTGAGAAGAATGACG	152.499	767.258	208.632	1195.99	220.857
1544	sgEPAS1_6	EPAS1	CTGGCCTGGCCACAGCACGG	105.502	726.16	144.08	980.623	117.369
1545	sgEPAS1_7	EPAS1	GGGGCAGATCCAATACCCAG	100.712	629.673	119.466	828.872	83.7264
1546	sgEPAS1_8	EPAS1	GTGGGCCCAAAATGTAATGG	248.609	1277	231.236	1317.59	172.543
1547	sgEPAS1_9	EPAS1	TGTGAGGTGCTGCCACCAGG	121.815	515.638	136.251	977.132	104.721
1548	sgEPC1_1	EPC1	GGTGACATCAGAACAACTGA	120.975	165.584	95.6775	142.305	109.875
1549	sgEPC1_2	EPC1	GGTCGGGCAGATCCTCACAG	42.2885	43.6672	24.0674	24.5861	42.0213
1550	sgEPC1_3	EPC1	AGAGCTATTGCACTTAACAC	266.045	254.865	129.148	224.494	246.405
1551	sgEPC1_4	EPC1	GGAGTAGCAGCGGCAGACGA	93.78	55.4695	39.3677	39.2437	62.8897
1552	sgEPC1_5	EPC1	GGATTTGCACGAAGACGGGT	60.8363	55.3614	73.2519	24.0662	61.9095
1553	sgEPC1_6	EPC1	ACGCAAAGTAAAAGTAGCAG	281.529	302.696	283.47	219.332	237.583
1554	sgEPC1_7	EPC1	TCACAGCGGAAAACCGGCAG	80.3778	127.311	68.1592	51.054	96.6585
1555	sgEPC1_8	EPC1	GTAAAACAAGAGAAGCGAGA	111.748	163.245	92.5951	70.4035	92.8643
1556	sgEPC1_9	EPC1	CCAGGAAGCAATGGATGTGA	131.763	171.519	67.6901	100.127	106.397
1557	sgEPC2_1	EPC2	GATCAGGCATGTCCTTGCCG	93.3423	107.951	82.2422	86.5467	129.352
1558	sgEPC2_2	EPC2	GCAAGGAGGCGAATTGGCAG	101.918	90.7277	108.577	68.3114	84.2007
1559	sgEPC2_3	EPC2	ACAGACACATCCAAAAGCAC	394.153	373.821	315.623	326.206	276.569
1560	sgEPC2_4	EPC2	AAGCCGCTGCCTATCTACCG	117.734	151.848	133.973	154.61	196.763
1561	sgEPC2_5	EPC2	GCCCCAGATGCCCACCGGGA	130.639	95.5947	90.6519	85.1725	143.075
1562	sgEPC2_6	EPC2	CACCGGGATGGAGAAGGAGG	14.1711	31.3106	59.381	8.64105	98.9351
1563	sgEPC2_7	EPC2	CCCAAAGAAGCCTAAAGCAG	233.539	173.479	211.983	151.998	153.92
1564	sgEPC2_8	EPC2	GATGTATAGGATTTGCAAGG	238.874	255.054	139.077	143.432	181.27
1565	sgEPC2_9	EPC2	AGATGCAGCAAAGTGGGCGC	77.0183	80.6018	48.4586	82.3128	86.5089
1566	sgERBB2_1	ERBB2	GCACCGTGTGCACGAAGCAG	86.2213	112.629	124.692	113.027	112.057
1567	sgERBB2_2	ERBB2	GAGACTGCTGCAGGAAACGG	91.1066	127.243	85.5033	88.0075	99.5674
1568	sgERBB2_3	ERBB2	ACAATCCGCAGCCTCTGCAG	25.7162	20.8197	34.1634	32.9177	64.85
1569	sgERBB2_4	ERBB2	GGAGGCCCCTGTGACAGGGG	52.3431	31.4323	32.2983	35.6041	39.555
1570	sgERBB2_5	ERBB2	GCAGCTCACAGATGCCACTG	123.092	97.7578	169.912	125.444	138.522
1571	sgERBB2_6	ERBB2	GAGTCCATGCCCAATCCCGA	123.506	105.477	134.431	138.096	176.812
1572	sgERBB2_7	ERBB2	CAGCAGAGGATGGAACACAG	107.963	147.887	150.39	138.665	115.661
1573	sgERBB2_8	ERBB2	GGAGCTGCTCTGGCTGGAGC	96.2404	85.9419	88.6863	76.5686	106.429
1574	sgERBB2_9	ERBB2	GCAGGTTCTGGAAGACGCTG	134.696	137.869	81.9854	75.244	133.589
1575	sgERBB3_1	ERBB3	CGAGGGACCCAGGTCTACGA	88.7527	92.5934	120.817	134.258	101.18
1576	sgERBB3_2	ERBB3	GAGGTGGGCAACTCTCAGGC	135.264	115.184	98.6594	103.618	90.398
1577	sgERBB3_3	ERBB3	GGGCTCACTAACCTGCAGGA	46.5233	74.1802	82.9235	51.4625	43.6022
1578	sgERBB3_4	ERBB3	GCTCTACGAGAGGTGTGAGG	85.6535	63.8379	109.705	89.8149	78.6674
1579	sgERBB3_5	ERBB3	ACCATTGCCCAACCTCCGCG	71.8846	78.4523	87.1451	158.287	92.39
1580	sgERBB3_6	ERBB3	GAACGACGCTCTGCAGGTGC	247.545	263.571	277.696	260.606	169.002
1581	sgERBB3_7	ERBB3	GTATTGGTTCTCAGCATCGC	51.1721	88.7674	217.846	76.3582	110.128
1582	sgERBB3_8	ERBB3	AGAATTCATTCATGGCCACG	138.588	159.014	132.499	140.857	103.773
1583	sgERBB3_9	ERBB3	GCGCAGAGCGTGGCTGGAGT	87.002	62.5806	166.126	125.085	102.034
1584	sgERBB4_1	ERBB4	GGTGAGCCTTCTCGTGGCGG	47.9664	75.5997	61.7599	28.5724	42.6853
1585	sgERBB4_2	ERBB4	GTGTGTGCAGAACAATGTGA	149.246	93.2829	146.917	158.201	113.322
1586	sgERBB4_3	ERBB4	CCGTTCTGGGGCAAACACGG	99.4106	52.5764	55.4163	66.6648	74.0195
1587	sgERBB4_4	ERBB4	GCTTTACCCGCAGGAAGGAG	114.741	117.55	93.913	100.239	85.6552
1588	sgERBB4_5	ERBB4	GAATGGTGTCTGCATAACAA	244.303	161.123	112.151	193.928	124.451
1589	sgERBB4_6	ERBB4	AGAGTCAAGTTGGAAGGCCA	190.186	181.51	202.925	164.985	128.562
1590	sgERBB4_7	ERBB4	ATTGTGCTCCAGTTGAAAGG	108.957	122.038	204.433	140.844	106.492
1591	sgERBB4_8	ERBB4	GCAGGCACGCACACAAGAAC	204.712	217.863	184.654	181.375	124.546
1592	sgERBB4_9	ERBB4	GTTTCCTGAACATACAGTCA	159.289	153.876	244.415	216.41	143.359
1593	sgERCC5_1	ERCC5	GCAGGTCAGCCCCGAAGCGC	111.973	111.872	110.297	104.534	119.424
1594	sgERCC5_2	ERCC5	GAAGGACTTAAAGTGAGAGA	151.044	178.211	154.076	191.254	142.126
1595	sgERCC5_3	ERCC5	GAACTGGTAGGAACTAGGGA	165.925	145.305	149.609	118.041	103.14
1596	sgERCC5_4	ERCC5	GAGGCTCTCGGACTCAGCAG	67.7681	101.962	60.3303	68.757	55.9652
1597	sgERCC5_5	ERCC5	GGCCTACCTCAAACCCGTGG	121.436	124.323	111.123	95.3982	87.4258
1598	sgERCC5_6	ERCC5	GGGGATGATGTGCAGACGGG	119.721	153.971	147.766	103.953	129.004
1599	sgERCC5_7	ERCC5	GCTGCCTCTGGAGAGTGCAG	107.147	85.7527	189.803	129.405	103.109
1600	sgERCC5_8	ERCC5	CCAGGCTCCCATGGAAGCAG	180.427	160.027	220.158	214.157	195.72
1601	sgERCC5_9	ERCC5	AGAGGTTCCAGGCCATGCCC	134.531	86.9153	113.212	124.639	149.335
1602	sgERCC6_1	ERCC6	AGAATTGCCACTCTGAACGG	133.703	98.0011	166.227	130.495	139.375
1603	sgERCC6_2	ERCC6	GCAATCAAGCAAGAAAGTGG	94.5252	125.364	100.178	112.396	129.416
1604	sgERCC6_3	ERCC6	AGAGGGCTTTGCAGTTCCAG	326.633	376.268	276.054	345.865	336.993
1605	sgERCC6_4	ERCC6	AAGTGGGATTGCCAAAGGCA	191.747	131.596	241.545	203.634	205.553
1606	sgERCC6_5	ERCC6	GGAGTCAGACATGAGGCCAG	43.6843	89.7273	71.3756	89.5673	89.6075
1607	sgERCC6_6	ERCC6	GGAAGAGGAGGAAGATGACG	44.9027	6.5298	54.9138	32.1625	124.989
1608	sgERCC6_7	ERCC6	GAAGCTGCTTCTGTAGGAGA	204.688	135.449	175.485	111.418	138.079
1609	sgERCC6_8	ERCC6	AAAATAACCTCCGAGAGCTG	121.507	149.185	132.655	154.759	166.568
1610	sgERCC6_9	ERCC6	AGAGCGACCACAGCTCTCGG	18.8435	20.4276	21.4428	37.5477	24.6626
1611	sgERG_1	ERG	GTGGGCAGCCCAGACACCGT	124.914	115.833	76.0886	134.592	91.5363
1612	sgERG_2	ERG	GAACTACGGCAGCTACATGG	209.491	171.492	192.204	178.256	143.865
1613	sgERG_3	ERG	TGGTCTGTACTCCATAGCGT	80.5197	105.342	90.127	104.658	88.5957
1614	sgERG_4	ERG	GTACAGACCATGTGCGGCAG	392.319	309.01	211.145	256.298	203.119
1615	sgERG_5	ERG	GGAACTGTGCAAGATGACCA	143.994	130.772	183.213	123.5	128.53
1616	sgERG_6	ERG	TGACCAAGGACGACTTCCAG	370.956	385.015	301.439	319.719	262.815
1617	sgERG_7	ERG	GGTAGTGGAGATGTGAGAGA	175.246	177.413	178.534	183.195	144.245
1618	sgERG_8	ERG	TGTGCGGCAGTGGCTGGAGT	183.881	215.781	176.189	172.536	136.751
1619	sgERG_9	ERG	ATTCCAGAACATCGATGGGA	224.182	240.67	272.391	319.744	208.115
1620	sgESCO1_1	ESCO1	CAAGCTAGAAAACAGTCCAG	165.156	146.549	179.952	150.637	154.711
1621	sgESCO1_2	ESCO1	GGTTGACGAGATTAGAGAGA	120.785	101.083	78.3111	129.418	113.986
1622	sgESCO1_3	ESCO1	TGTTCAGGCACTGATGGCTG	167.332	165.232	205.784	195.228	169.287
1623	sgESCO1_4	ESCO1	CAAGCAGGAAAGAGCAAACG	246.409	198.273	201.585	194.275	217.442
1624	sgESCO1_5	ESCO1	GCAGCAGTAACATTTTCCAC	194.042	185.011	191.958	206.358	187.784
1625	sgESCO1_6	ESCO1	GGGTATTCAGCATGATGCGT	64.2786	34.6228	68.215	71.2206	105.132
1626	sgESCO1_7	ESCO1	CTAGCTTGGATTCCAAACAT	105.976	68.5021	123.341	133.045	117.242
1627	sgESCO1_8	ESCO1	AGCTTAACCGGAGATCACAA	90.9529	74.5722	85.3917	93.1698	93.8444
1628	sgESCO1_9	ESCO1	TGATGCATTTCTAAAGCTGG	198.241	156.688	220.068	173.824	188.226
1629	sgESCO2_1	ESCO2	GGTGAGCCTTGATTTGCTGA	95.0338	141.628	92.8631	130.891	102.192
1630	sgESCO2_2	ESCO2	GTAGTAGCAGAGTTTTGGGA	153.634	157.689	231.806	249.365	209.316
1631	sgESCO2_3	ESCO2	GCTCAGAACCCGAGGAGCAT	47.2685	61.6884	113.223	59.4722	95.8364
1632	sgESCO2_4	ESCO2	ACTGAAGATTGGATAGACAG	100.653	83.4003	198.726	137.167	188.922
1633	sgESCO2_5	ESCO2	AGCATGTACAGCATCACCAC	267.299	136.896	250.948	227.911	227.718
1634	sgESCO2_6	ESCO2	TAAGTGGTACCTCAATCCAC	122.82	112.967	212.306	142.07	231.765
1635	sgESCO2_7	ESCO2	CCACAAGTTACACTCCAGGG	108.543	31.3917	98.4249	98.7036	152.497
1636	sgESCO2_8	ESCO2	TGATTCCTTCCAGAAACCTG	138.127	81.413	162.374	100.969	258.578
1637	sgESCO2_9	ESCO2	AAATGGCAGCTCTTACTCCA	90.5152	79.8853	171.163	174.628	147.47
1638	sgEYA1_1	EYA1	GAGAACTGGTGAGTTGGTCG	143.497	148.928	126.926	144.707	103.741
1639	sgEYA1_2	EYA1	ATAGTTTGTGAGGAAGGGGT	128.995	112.791	173.598	148.086	140.767
1640	sgEYA1_3	EYA1	GATGGGAAATCACGTGGACG	133.49	138.559	127.317	177.662	117.4
1641	sgEYA1_4	EYA1	ACAGCTTCAACGACAGCCGA	79.7272	48.8045	60.7212	65.9221	51.2224
1642	sgEYA1_5	EYA1	GAAGGGGTAGGGAGAATATG	55.809	40.8011	81.9295	57.2191	122.017
1643	sgEYA1_6	EYA1	GCAGGCATCAAGACTGAAGG	67.3777	87.6318	52.0659	52.9481	55.1747
1644	sgEYA1_7	EYA1	TAATGGGTGTTGATGGGCTG	246.291	243.225	252.188	215.68	152.592
1645	sgEYA1_8	EYA1	GGCCAGTGTCAACCAGGAGT	163.464	158.108	128.534	189.917	178.014
1646	sgEYA1_9	EYA1	TGGCTGGTGATGCCAGATGG	189.524	175.764	162.787	147.616	114.776
1647	sgEYA2_1	EYA2	GAAGAGCTGGGACACTCTCA	70.3823	41.7204	108.074	85.6677	85.8765
1648	sgEYA2_2	EYA2	GTGGACGTGGAGAGGGGCGA	154.9	129.528	106.377	136.61	132.483
1649	sgEYA2_3	EYA2	GAGACACAGACAGGCCGCAC	150.654	180.036	136.117	194.424	144.434
1650	sgEYA2_4	EYA2	GAGGTGGGTAAGCTGTATAG	106.129	77.7628	142.405	106.899	85.5919
1651	sgEYA2_5	EYA2	GAGGAATCCACTCTGGCCAG	239.063	221.243	199.296	283.471	220.383
1652	sgEYA2_6	EYA2	GGTGTATGGGCTCTGTCCAG	122.95	78.2765	87.2902	67.2096	82.272
1653	sgEYA2_7	EYA2	GTCCACCTACGTCCTCCAGG	99.245	133.002	62.8097	91.8947	91.5046
1654	sgEYA2_8	EYA2	GGTGAATACAACACACACAA	314.958	225.231	240.417	307.76	211.055
1655	sgEYA2_9	EYA2	CCGGCCTCGGAGCTTCCCGT	27.5733	51.3597	41.3333	33.0663	38.6065
1656	sgEYA3_1	EYA3	AACATGACTAGCAAGAACCG	154.001	136.423	179.517	136.969	135.992
1657	sgEYA3_2	EYA3	GCAGCACAGAGACTTTCCTC	297.285	337.549	297.307	345.877	279.636
1658	sgEYA3_3	EYA3	AAGTGAGTGGAAGATGATGA	315.656	205.155	281.973	359.421	241.472
1659	sgEYA3_4	EYA3	AAGGTCTCCTCAGTCCCCAG	58.8609	65.1358	47.4088	86.6086	63.1426
1660	sgEYA3_5	EYA3	TACAGTGCCTTACCAAAAGG	239.477	329.37	310.865	401.995	275.557
1661	sgEYA3_6	EYA3	GGAGTGTGACCAGGTACATG	126.286	83.0082	122.135	100.4	112.531
1662	sgEYA3_7	EYA3	GATGTGGCTTCTGATGACAA	161.631	97.7983	104.456	148.47	135.455
1663	sgEYA3_8	EYA3	GAACACCCACAGATGAACCA	250.833	307.049	344.694	402.007	308.251
1664	sgEYA3_9	EYA3	ATATAGGAGAACCTTGGCCA	173.117	147.563	102.099	185.622	138.775
1665	sgEYA4_1	EYA4	ACATCGAATAACACAGCCGA	71.8018	27.9849	59.8278	45.3717	47.3965
1666	sgEYA4_2	EYA4	ACTGATCCCAGCACTTGCGA	197.295	161.501	197.989	166.594	147.754
1667	sgEYA4_3	EYA4	GGGTTCTCTACCCCACAGCC	102.001	144.196	80.6899	88.9855	67.2531
1668	sgEYA4_4	EYA4	GTCACTATCAGGAGGCGGGG	111.346	39.9764	77.2277	85.4944	79.4263
1669	sgEYA4_5	EYA4	GAGGAGGGGTTGACTGGATG	125.943	115.509	137.067	92.8232	83.9161
1670	sgEYA4_6	EYA4	GTTACTACAAATGGGACAGG	93.3541	84.7252	103.92	122.126	103.836
1671	sgEYA4_7	EYA4	CCAGCCATCAAGACAGAGAG	158.555	32.5273	112.273	115.899	67.3795
1672	sgEYA4_8	EYA4	GGCTGCCTCAGTTACAGCCC	69.779	91.931	56.5555	67.4076	55.9652
1673	sgEYA4_9	EYA4	GTCCTGCCCATTATCATCAG	277.354	339.671	251.384	321.13	220.161
1674	sgEZH1_1	EZH1	GAATCAGTACTCAGATGAGG	186.602	163.732	277.763	146.242	200.874
1675	sgEZH1_2	EZH1	GCGTTTATATACATTAGGGG	136.849	136.991	157.046	101.823	177.35
1676	sgEZH1_3	EZH1	GCTGTGGCTGAGACTAAAGA	225.838	93.6614	126.524	85.1478	161.888
1677	sgEZH1_4	EZH1	GGAGCCTGTGGAATGGACTG	87.9365	46.4116	70.8842	63.7061	75.4107
1678	sgEZH1_5	EZH1	GGGTCTTACAGCGACAGCCA	53.3368	120.186	91.9697	71.9015	102.129
1679	sgEZH1_6	EZH1	AGAGCACTGGGACTGCAAGG	148.323	109.154	211.201	113.658	181.428
1680	sgEZH1_7	EZH1	AGGGGACCAGGAATACATGA	81.4305	67.0014	88.5411	96.7723	106.871
1681	sgEZH1_8	EZH1	CCAATGCCAAGTCTGTGCAG	140.114	117.847	132.063	128.563	169.065
1682	sgEZH1_9	EZH1	AGTCGTATTTAAAGCAGCGC	77.4797	75.451	54.0315	61.4777	83.1889
1683	sgEZH2_1	EZH2	GGGAAGCAGGGACTGAAACG	149.352	137.923	113.346	129.467	143.201
1684	sgEZH2_2	EZH2	ACCAAGAATGGAAACAGCGA	133.833	151.97	130.064	128.353	95.868
1685	sgEZH2_3	EZH2	GGTCCCAATTAACCTAGCAA	212.46	153.673	174.379	186.104	189.807
1686	sgEZH2_4	EZH2	GTGGTGGATGCAACCCGCAA	134.365	62.7294	93.1312	101.006	86.3508
1687	sgEZH2_5	EZH2	GACTGGGAAGAAATCTGAGA	148.3	173.317	159.816	130.371	163.121
1688	sgEZH2_6	EZH2	ACAGAAGTCAGGATGTGCAC	196.538	186.525	179.606	246.641	183.262
1689	sgEZH2_7	EZH2	AGAAAAGCAGAAAGATCTGG	112.73	156.404	151.44	107.06	148.64
1690	sgEZH2_8	EZH2	GATCTGGAGGATCACCGAGA	141.108	208.751	85.0789	106.973	108.705
1691	sgEZH2_9	EZH2	CAGGAGGCCGCAGAAGAGGA	341.762	296.396	173.374	154.771	165.176
1692	sgFAM175A_1	FAM175A	GAGGCGGCGGTAGCATGGAG	57.0392	57.7002	69.5329	106.342	110.413
1693	sgFAM175A_2	FAM175A	CGAGAAATTGAGAAAAGGAG	165.109	221.973	254.991	203.349	151.77
1694	sgFAM175A_3	FAM175A	GCCGAGCAGTACAAACACAC	304.217	288.109	256.164	289.723	213.395
1695	sgFAM175A_4	FAM175A	CGCTTTCCAGCACCTCAACA	186.507	146.995	182.555	126.694	104.626
1696	sgFAM175A_5	FAM175A	CCTCAACACGGACTCGGACA	93.2122	49.859	34.3309	74.8231	53.3408
1697	sgFAM175A_6	FAM175A	AAGGAGAGGAGCACAGATTC	290.377	203.492	413.501	284.981	205.301
1698	sgFAM175A_7	FAM175A	GATGGCAATTCAAGAGATCT	136.944	151.267	158.487	179.011	118.349
1699	sgFAM175A_8	FAM175A	CCTTAGACTTAGATGACAGA	163.429	135.206	117.802	182.601	137.763
1700	sgFAM175A_9	FAM175A	AAGCTGCTCTACTCATCGAC	219.9	151.524	153.864	166.421	139.976
1701	sgFAM175B_1	FAM175B	TCTGCTGCTGCGTATTGCGC	133.017	179.779	173.91	155.489	121.321
1702	sgFAM175B_2	FAM175B	GCAGATGTCCTACAGAGAGC	258.522	257.799	198.514	246.976	172.006
1703	sgFAM175B_3	FAM175B	GAAGAGAAGAAAGACGAGGT	355.437	295.301	302.467	302.078	262.973
1704	sgFAM175B_4	FAM175B	GTGAGTGGAATTGTTGGCAG	271.971	251.039	199.943	269.631	191.546
1705	sgFAM175B_5	FAM175B	GTGGAAACACACAGCACTGA	180.202	318.608	220.939	232.306	145.383
1706	sgFAM175B_6	FAM175B	AGACGAGGTCGGGCACGCCG	33.5706	25.0647	15.9146	46.5354	27.4451
1707	sgFAM175B_7	FAM175B	CCACAGCGCCAACAGCAACG	227.388	202.383	174.77	209.069	108.8
1708	sgFAM175B_8	FAM175B	TGCTCTTCAGACCAAATAGA	143.497	194.948	106.499	188.741	116.104
1709	sgFAM175B_9	FAM175B	TCTTTCAGAAAGTCATTGGG	171.378	207.967	123.475	171.36	100.263
1710	sgFARSA_1	FARSA	GCTGGGCATGGAGCACCAGG	5.7607	0.689482	21.7667	2.17883	102.16
1711	sgFARSA_2	FARSA	GTCCTGCCCAGATCCAGCGG	25.7635	8.67936	55.0255	13.1597	177.571
1712	sgFARSA_3	FARSA	GCACTGGGAGCTTACTGCGG	2.3303	18.3186	6.95776	8.95054	99.1248
1713	sgFARSA_4	FARSA	GCATGGAGGATGAGGTGCAG	7.20383	15.2362	18.7513	18.4334	127.645
1714	sgFARSA_5	FARSA	GGGGACAGGCTGAGAAGCTG	11.0956	55.7669	27.0716	55.7831	132.925
1715	sgFARSA_6	FARSA	TGGGAGCGGACCTTGAGCAG	9.9245	0.243347	29.3611	17.3811	145.035
1716	sgFARSA_7	FARSA	GAGGGCGTCAAAGTTCCAGA	3.61966	0.337981	28.0544	22.6301	169.824
1717	sgFARSA_8	FARSA	AAGCGGACCCACTCTCAGGG	14.0055	21.063	47.6098	14.1129	165.493
1718	sgFARSA_9	FARSA	AGGGCGGCTACGGCTCACAG	1.54959	0.878752	2.63568	6.25176	43.2544
1719	sgFBXL19_1	FBXL19	GGCTGGGAAGGAGGACACGG	83.6899	34.8797	74.458	53.5176	159.074
1720	sgFBXL19_2	FBXL19	CCGTAGGGCCGACAACGGCG	37.1311	63.2566	50.8932	68.4351	43.5706
1721	sgFBXL19_3	FBXL19	GAGCGGATGGAAGCTGACAG	130.154	174.25	109.28	167.139	144.434
1722	sgFBXL19_4	FBXL19	AGAGAGGCACCTGAAGAAGG	88.5989	106.762	125.485	140.337	201.854
1723	sgFBXL19_5	FBXL19	GCTCCCTCCCGAGAACTGGG	169.84	110.263	122.66	82.2385	98.8718
1724	sgFBXL19_6	FBXL19	TGAGTCCGAGGAGGAAGAGG	21.0555	16.2907	23.8328	17.1954	186.993
1725	sgFBXL19_7	FBXL19	GCGAGGCCCGGAATGGGCGA	84.3168	89.5921	112.05	92.4023	91.8841
1726	sgFBXL19_8	FBXL19	TAACATCCTCGATCCAGCGG	45.9318	104.923	98.0787	91.2262	114.871
1727	sgFBXL19_9	FBXL19	CCAGGGCAAACAGAGAGCCG	26.2839	40.8822	57.0692	53.53	68.6127
1728	sgFBXO17_1	FBXO17	GGGCCGCGCACTCTACGCAG	87.2267	58.9304	87.3796	107.468	122.459
1729	sgFBXO17_2	FBXO17	GAAGATGAGATTGCGGCCGA	199.223	184.484	245.398	170.147	142.664
1730	sgFBXO17_3	FBXO17	GTCACGAAGCAGGTCTGCGA	120.194	87.8211	146.682	115.924	149.462
1731	sgFBXO17_4	FBXO17	GCAGCTTGTGGACCTGGTGA	65.6862	137.018	69.2537	91.1643	94.6033
1732	sgFBXO17_5	FBXO17	GCCCAGCAACGAAGACAAGG	106.745	123.323	106.488	88.5522	79.363
1733	sgFBXO17_6	FBXO17	GGAGTTCCCGCTGTGCGCCC	90.5034	121.443	94.6389	107.691	90.4612
1734	sgFBXO17_7	FBXO17	AGAGGGCTTCAGAGGCTGGG	129.385	96.2706	130.366	88.3418	113.891
1735	sgFBXO17_8	FBXO17	GGATGTGTATGAAAAGGAAG	152.452	182.469	167.734	200.49	191.736
1736	sgFBXO17_9	FBXO17	CGCGTGACCAAGGAGCGTGG	68.3477	59.9038	50.7369	80.1835	52.4555
1737	sgFBXO44_1	FBXO44	GTTGATGTTCCCCACAGCCA	105.408	158.581	153.584	162.719	114.966
1738	sgFBXO44_2	FBXO44	GAGCGATGCCAAGTGGAGGG	201.435	196.056	172.816	168.092	150.442
1739	sgFBXO44_3	FBXO44	TGAGGACTGGGACCAGCCCG	56.223	62.1075	45.0076	60.8092	56.4711
1740	sgFBXO44_4	FBXO44	AGGATCTCTCTCGAGACCAG	153.895	179.806	85.0789	141.364	124.736
1741	sgFBXO44_5	FBXO44	GAAGCCACAAGCCATGGCTG	113.026	121.673	81.0361	181.177	100.769
1742	sgFBXO44_6	FBXO44	GAAGTAGAAGATCTTCCAGT	171.91	167.139	148.927	165.17	109.875
1743	sgFBXO44_7	FBXO44	TGGAGGCGATGAGTGGAAGG	231.623	251.823	173.084	209.824	144.687
1744	sgFBXO44_8	FBXO44	GAAGGAATTCCCCAATGACC	136.731	146.387	195.119	199.623	145.035
1745	sgFBXO44_9	FBXO44	TCTGGCTGGAAGGTCCCCAG	99.3278	139.235	114.652	78.5246	101.781
1746	sgFBXW9_1	FBXW9	GAAGCTCTGGGACATGGCAG	163.713	141.276	159.046	149.708	160.939
1747	sgFBXW9_2	FBXW9	GGAGTACTGGATCCCAGTGA	68.2058	86.4016	122.392	111.356	128.91
1748	sgFBXW9_3	FBXW9	AGAGACAGACCCAGACGCGC	43.8618	60.9448	119.253	94.6059	90.809
1749	sgFBXW9_4	FBXW9	GCGGGTGTGGATAGCTGCGA	39.1184	19.6705	39.0438	32.0016	44.5508
1750	sgFBXW9_5	FBXW9	ACAGGACGTGGAGCACGAGG	159.052	95.5541	189.367	142.775	162.9
1751	sgFBXW9_6	FBXW9	CGTACGCGCGCCCTACCCAG	11.7698	21.1171	22.0348	35.4432	34.8122
1752	sgFBXW9_7	FBXW9	GCTGGGCAGAGGATGGGCGC	42.7972	56.9972	83.884	74.6003	82.4301
1753	sgFBXW9_8	FBXW9	GGTGTGGTCACTGGCAGCGC	38.6689	158.202	121.878	86.3115	119.361
1754	sgFBXW9_9	FBXW9	AGGAGCCGGAGCACACGCGG	24.5333	47.9258	27.2726	49.3704	43.3177
1755	sgFKBP1A_1	FKBP1A	GGTCTGGCCGCGCTTGGGGA	89.4624	97.1088	97.699	95.7201	93.4018
1756	sgFKBP1A_2	FKBP1A	CCACTACTCACCGTCTCCTG	176.807	225.339	185.804	174.616	179.152
1757	sgFKBP1A_3	FKBP1A	GGGCGCACCTTCCCCAAGCG	268.293	212.239	175.407	247.669	182.409
1758	sgFKBP1A_4	FKBP1A	CTGGGAAGAAGGGGTTGCCC	165.191	187.269	129.349	176.597	150.126
1759	sgFKBP1A_5	FKBP1A	TTCACAGGGATGCTTGAAGA	124.417	170.789	108.666	105.376	99.8836
1760	sgFKBP1A_6	FKBP1A	GTTCTTTTCACAGATGAGTG	408.052	248.673	210.151	288.052	204.352
1761	sgFKBP1A_7	FKBP1A	ACCGGTGTAGTGCACCACGC	129.764	90.2275	107.17	109.573	128.056
1762	sgFKBP1A_8	FKBP1A	GGCAAGCAGGAGGTGATCCG	35.0019	50.5485	46.9956	64.028	80.1219
1763	sgFKBP1A_9	FKBP1A	GAAACCATCTCCCCAGGAGA	201.258	186.998	197.967	187.392	225.853
1764	sgFKBP2_1	FKBP2	GATCGGGGTCAAGAAGCGGG	36.1493	25.1458	25.5639	15.4004	39.6815
1765	sgFKBP2_2	FKBP2	CAAGGGAGAAGACAAAGGGC	129.622	69.124	112.798	107.518	159.643
1766	sgFKBP2_3	FKBP2	GCTGGGACCAGGGGCTGCTG	56.5897	49.3453	61.4248	68.5466	69.909
1767	sgFKBP2_4	FKBP2	GTCCATCTGCCTGAGCGCCG	124.05	91.8634	142.014	79.3417	88.8487
1768	sgFKBP2_5	FKBP2	TGCGCGATTTGATGGGACAG	143.201	61.7425	101.753	105.141	135.834
1769	sgFKBP2_6	FKBP2	CAAAAGGAAGCTGCAGATCG	148.311	130.893	160.877	136.028	150.284
1770	sgFKBP2_7	FKBP2	TGATGACCTGGCCTGTGCCA	120.241	189.229	142.081	175.619	161.35
1771	sgFKBP2_8	FKBP2	TGACTCACCCCAGCAGCCCC	133.904	241.873	160.408	161.469	174.599
1772	sgFKBP2_9	FKBP2	TCTTCCTGCAGGATGTGTGA	239.643	210.792	181.84	123.178	163.026
1773	sgFKBP5_1	FKBP5	GAGAACCAAACGGAAAGGAG	235.704	146.076	188.965	145.239	137.889
1774	sgFKBP5_2	FKBP5	AAGCTCTGGAGAAAATGCAG	263.443	168.504	269.599	281.998	210.834
1775	sgFKBP5_3	FKBP5	CAAAAGAGTGGGGAATGGTG	221.249	273.941	243.175	203.374	226.864
1776	sgFKBP5_4	FKBP5	CAAGGCATGGGACATTGGGG	129.574	142.209	176.68	101.588	136.751
1777	sgFKBP5_5	FKBP5	CAGAGATGTGGCATTCACTG	275.674	265.721	202.121	251.445	162.773
1778	sgFKBP5_6	FKBP5	GGGGTGGCTACCATGAAGAA	89.8646	139.113	71.2193	110.427	90.145
1779	sgFKBP5_7	FKBP5	GCTCCTTGATTTCAAAGGAG	260.178	358.774	273.843	228.208	193.159
1780	sgFKBP5_8	FKBP5	CAAACATCCTTCCACCACAG	289.502	272.886	293.599	296.99	243.781
1781	sgFKBP5_9	FKBP5	GATGTTTGACTGCAGAGATG	173.543	202.505	158.923	167.671	176.022
1782	sgFLYWCH1_1	FLYWCH1	GGAAGGACTCCAGCACCAGG	150.76	114.278	119.287	198.41	143.296
1783	sgFLYWCH1_2	FLYWCH1	GCAGTGGCCCCGCATCACTG	203.754	204.222	183.805	191.23	181.555
1784	sgFLYWCH1_3	FLYWCH1	GGAGCTGCCAACCCAGCCCG	145.248	169.031	104.121	161.506	113.543
1785	sgFLYWCH1_4	FLYWCH1	GAAGTCCTCAGGAACTCCAG	114.552	129.001	120.18	124.936	139.375
1786	sgFLYWCH1_5	FLYWCH1	GACCAAGATGAGGATGGGGT	111.736	117.496	116.473	95.163	113.448
1787	sgFLYWCH1_6	FLYWCH1	GTACAAGCAGGAGAAGGCAG	147.069	241.576	259.224	261.893	234.39
1788	sgFLYWCH1_7	FLYWCH1	GCTCAGCACCAGCCCAGGAG	58.4824	87.2127	117.891	84.405	92.3584
1789	sgFLYWCH1_8	FLYWCH1	GCTGAGCAAGCCGGCCCTGG	112.907	77.249	78.5344	87.8218	107.852
1790	sgFLYWCH1_9	FLYWCH1	TGGAGGGCCTGGAAGCCCGG	64.799	63.554	60.5425	91.0158	95.9945
1791	sgFOXA1_1	FOXA1	CTACTACGCAGACACGCAGG	84.8964	73.5988	93.3769	95.2125	83.5051
1792	sgFOXA1_2	FOXA1	GATGTTAGGAACTGTGAAGA	234.225	232.721	220.292	213.043	184.401
1793	sgFOXA1_3	FOXA1	GTAGTAGCTGTTCCAGTCGC	235.751	238.926	162.753	290.862	171.753
1794	sgFOXA1_4	FOXA1	AAGGGCATGAAACCAGCGAC	204.499	143.858	163.87	138.145	121.795
1795	sgFOXA1_5	FOXA1	GGACATGTTGAAGGACGCCG	82.8145	52.7386	59.247	73.6594	74.8732
1796	sgFOXA1_6	FOXA1	GCGCAGTAGCCGGCATGCCG	88.9892	86.6855	80.098	74.9345	41.9581
1797	sgFOXA1_7	FOXA1	GGGGCCCAGGCCATTCATGG	73.8245	81.6834	57.851	90.1616	112.942
1798	sgFOXA1_8	FOXA1	GGGGCTCCTGGTGGTCACCG	153.303	164.273	152.702	105.03	107.662
1799	sgFOXA1_9	FOXA1	GTTCATGTTGCTGACCGGGA	77.4915	75.7214	68.9633	72.7681	66.5575
1800	sgFOXA2_1	FOXA2	TAGTAGCTGCTCCAGTCGGA	160.152	123.647	121.253	100.14	78.7939
1801	sgFOXA2_2	FOXA2	CAGCTACTATGCAGAGCCCG	229.636	321.61	195.521	266.672	156.829
1802	sgFOXA2_3	FOXA2	GGCTTCCAGTATGCTGGGAG	183.372	209.359	154.958	175.817	121.859
1803	sgFOXA2_4	FOXA2	CTGGGAGCGGTGAAGATGGA	12.243	9.4094	4.50076	18.7677	17.0741
1804	sgFOXA2_5	FOXA2	AAGGGCACGAGCCGTCCGAC	121.046	134.192	85.7602	140.064	86.7935
1805	sgFOXA2_6	FOXA2	GGCGTTCATGTTGCTCACGG	88.9656	115.617	87.7481	117.199	97.5754
1806	sgFOXA2_7	FOXA2	GGCTCGGGCAACATGAGCGC	172.514	88.5647	139.211	97.1809	85.1809
1807	sgFOXA2_8	FOXA2	GGGGACATCCCCGCCAGGGA	79.2067	150.091	87.2344	126.36	65.767
1808	sgFOXA2_9	FOXA2	GAAGCAGCTGGCGCTGAAGG	139.321	155.526	169.231	127.486	101.37
1809	sgFOXA3_1	FOXA3	CGAGTGGAGCTACTACCCGG	124.263	96.2436	132.153	150.76	145.889
1810	sgFOXA3_2	FOXA3	GCTGGGCTCAGTGAAGATGG	140.031	119.024	82.6778	140.758	132.514
1811	sgFOXA3_3	FOXA3	GAAGATGGAGGCCCATGACC	115.675	104.328	119.108	122.473	154.584
1812	sgFOXA3_4	FOXA3	GACACACCTCGCCCGCCTCC	84.1985	74.6669	117.109	114.141	145.098
1813	sgFOXA3_5	FOXA3	CCAGGCCTGGGTGTCAGCGG	83.4888	28.6473	58.1079	51.3635	78.9204
1814	sgFOXA3_6	FOXA3	GTGCACCAGCCCAGGACCCG	45.9673	45.4653	105.338	61.9358	98.1762
1815	sgFOXA3_7	FOXA3	GCACGGGAAGGAGATGCCGA	79.5379	127.689	73.3412	154.214	86.003
1816	sgFOXA3_8	FOXA3	AGTGAGATATAGGAATACGG	124.322	102.449	146.839	81.2234	142.822
1817	sgFOXA3_9	FOXA3	CAAACATGTTCCCTGAGCTG	246.929	200.937	195.789	186.6	188.701
1818	sgFTSJ3_1	FTSJ3	GAAGCTGAAAGAACAAGCAA	62.3149	66.5147	77.3841	29.5009	187.626
1819	sgFTSJ3_2	FTSJ3	GCAGCCCTCTAAGGAGGAGG	77.8227	69.6377	115.077	71.0473	186.867
1820	sgFTSJ3_3	FTSJ3	GGAACAACTGAACCAGACCT	94.1348	96.9331	113.48	62.2824	214.976
1821	sgFTSJ3_4	FTSJ3	AATGAAGGCCCAGGAGGTGG	64.8818	53.9148	75.2733	72.5205	69.7826
1822	sgFTSJ3_5	FTSJ3	TGCGTGAGCAGAGAAAGCAG	108.058	142.642	123.855	76.4201	143.359
1823	sgFTSJ3_6	FTSJ3	GGAGCGTGTGGAGCTGAAGA	113.12	109.614	127.987	107.555	104.848
1824	sgFTSJ3_7	FTSJ3	GGGGTTTCCATTGCAGACGA	20.6179	33.3385	34.3979	12.7016	54.2578
1825	sgFTSJ3_8	FTSJ3	GCAAGATGATAAAGAGGAGG	174.099	179.982	159.269	110.303	197.111
1826	sgFTSJ3_9	FTSJ3	CAGGAAGAAGGCAGAAGCCG	64.4678	29.5666	65.2332	52.8119	118.444
1827	sgFUBP3_1	FUBP3	GCATGCTGACACCGATCCGG	87.4397	77.8439	121.387	70.4407	80.7227
1828	sgFUBP3_2	FUBP3	GGTCTGGTCATCGGCAGAGG	78.2131	70.4218	92.0702	94.5316	75.4423
1829	sgFUBP3_3	FUBP3	ACAATCCCCACAGCAAACCT	236.662	210.562	151.34	154.412	168.307
1830	sgFUBP3_4	FUBP3	GGTTGGGGTCGCTGTTGGGA	168.492	93.9724	102.256	73.1394	84.1375
1831	sgFUBP3_5	FUBP3	GGTTCCCCAGCAGATCGAGG	90.1603	118.415	85.1125	82.7585	103.773
1832	sgFUBP3_6	FUBP3	GCTGGCCTGAGGAGCAGCGC	85.9374	73.2068	98.302	106.775	96.2158
1833	sgFUBP3_7	FUBP3	GCAGGGGCAGAGCGCTCCTG	240.222	165.03	187.055	202.966	118.602
1834	sgFUBP3_8	FUBP3	TGAGGGGTCCACTAGAGGTG	65.3195	69.6512	79.9304	66.3182	76.0431
1835	sgFUBP3_9	FUBP3	AAAGTGCCTGACAAAATGGT	208.095	185.092	294.392	180.794	169.635
1836	sgFUS_1	FUS	GGTGGACAGCAGCAAAGCTA	153.457	155.877	154.712	172.066	112.31
1837	sgFUS_2	FUS	GGCAATCAAGACCAGAGTGG	173.874	113.183	202.322	230.35	160.149
1838	sgFUS_3	FUS	TATGGACAGCAGGACCGTGG	192.28	168.828	189.021	197.308	128.024
1839	sgFUS_4	FUS	GGTGGTTACAACCGCAGCAG	71.577	111.007	102.825	127.932	83.8213
1840	sgFUS_5	FUS	TATGAACCCAGAGGTCGTGG	142.988	86.0366	115.132	124.713	100.99
1841	sgFUS_6	FUS	GGTGGTGGCAATGGTCGTGG	46.4878	53.32	43.4106	70.1064	72.0275
1842	sgFUS_7	FUS	GGAGGATTTCCCAGTGGAGG	178.854	169.248	184.732	137.229	133.684
1843	sgFUS_8	FUS	GGACCGTGGAGGCTTCCGAG	91.3195	97.8929	95.1973	180.534	97.1012
1844	sgFUS_9	FUS	ATACCCAACAAGCAACCCAA	361.907	418.516	481.906	578.505	307.84
1845	sgG2E3_1	G2E3	GCCATTTCTTTAGTTCACGG	102.451	111.939	172.503	150.562	123.724
1846	sgG2E3_2	G2E3	GCAGGCTAAATGTGTGCCAC	94.3832	89.0919	138.809	134.246	84.3272
1847	sgG2E3_3	G2E3	AAGCAGGGTCTGAAAACCCT	206.025	209.413	234.442	204.154	176.433
1848	sgG2E3_4	G2E3	GAAGATGTCGTTGCAAAGAA	200.312	164.408	144.951	141.537	119.962
1849	sgG2E3_5	G2E3	CCTGGTGACTCACAGAACCT	108.72	114.008	152.635	126.459	89.9553
1850	sgG2E3_6	G2E3	TGTCAGTGTTGTGGTTCCAG	122.477	177.832	182.074	139.94	174.725
1851	sgG2E3_7	G2E3	AAATTACCCAGACAGTCACC	114.729	185.336	124.424	180.979	190.914
1852	sgG2E3_8	G2E3	CCATGACCGTAATGAGGAGC	56.2112	109.628	94.0916	67.2343	84.011
1853	sgG2E3_9	G2E3	CAAGCAAATGGTGCATGGTA	110.944	170.032	134.922	200.552	162.394
1854	sgGADD45A_1	GADD45A	GGTGTTGTGCCTGCTGGCGG	185.75	237.236	143.164	153.187	202.866
1855	sgGADD45A_2	GADD45A	TGCGCGTCAGCAACCCGGGC	84.6717	75.3023	96.973	92.1547	97.4806
1856	sgGADD45A_3	GADD45A	CGTTCTCGCAGCAAAACGCC	174.832	171.695	168.974	183.629	143.707
1857	sgGADD45A_4	GADD45A	CCAGCACGCAGTGCAGGTCC	49.4924	67.2313	57.9627	87.6732	72.8812
1858	sgGADD45A_5	GADD45A	ACTTTGGAGGAATTCTCGGC	96.2167	88.8891	181.985	167.25	123.092
1859	sgGADD45A_6	GADD45A	CTGGAGAGCAGAAGACCGAA	231.942	277.28	204.154	253.215	166.884
1860	sgGADD45A_7	GADD45A	CTGCTCTTGGAGACCGACGC	194.433	141.52	123.531	148.024	117.464
1861	sgGADD45A_8	GADD45A	CCCCAGCGACCCCGATAACG	47.9073	47.0605	51.5968	43.5766	75.885
1862	sgGADD45A_9	GADD45A	GATCCACTTCACCCTGATCC	281.281	271.751	244.415	266.276	213.585
1863	sgGADD45B_1	GADD45B	GATGCAGACGGTGACCGCCG	91.7927	89.876	66.7744	38.3524	51.8864
1864	sgGADD45B_2	GADD45B	CAAAAGCTCCTCCACCGCGG	190.411	243.712	185.514	192.406	186.045
1865	sgGADD45B_3	GADD45B	GCGCCAGGATCGCCTCACAG	77.5861	104.085	67.1317	69.7598	57.8939
1866	sgGADD45B_4	GADD45B	GGAGAGCCGGCCGAGACCCA	52.0238	99.5288	37.6478	59.497	74.9048
1867	sgGADD45B_5	GADD45B	GGCCATTGACGAGGAGGAGG	209.171	145.927	156.175	156.492	159.011
1868	sgGADD45B_6	GADD45B	CAACGACATCAACATCGTGC	138.091	153.511	162.787	94.3212	133.368
1869	sgGADD45B_7	GADD45B	CGAGACCCAGGGCACCACCG	130.994	241.954	134.04	113.572	122.143
1870	sgGADD45B_8	GADD45B	CATGACGCTGGAAGAGCTCG	168.208	142.506	150.591	133.627	114.586
1871	sgGADD45B_9	GADD45B	GATGTCGTTGTCACAGCAGA	59.1566	83.9546	65.6687	103.16	89.8605
1872	sgGATAD2A_1	GATAD2A	GGTGGAGTTGGCCTGAGCGG	104.45	103.26	110.252	123.562	172.164
1873	sgGATAD2A_2	GATAD2A	GCTGAGGGCAACAGAGGCCA	89.0011	64.2841	131.226	99.8549	120.373
1874	sgGATAD2A_3	GATAD2A	GGCGAAGGGCTGGTGGGCGA	101.954	58.268	81.0584	97.8246	83.7264
1875	sgGATAD2A_4	GATAD2A	AGTGAATGGGCTGACCACGG	2.67334	28.7419	35.1015	31.3331	68.3281
1876	sgGATAD2A_5	GATAD2A	AAGGATGATCAAGCAGCTGA	129.22	116.063	258.431	183.294	187.689
1877	sgGATAD2A_6	GATAD2A	GGTGCTCCCAACAGAACCTG	35.3094	12.6405	61.235	36.545	67.3795
1878	sgGATAD2A_7	GATAD2A	GCTTGCTGGAGACTCGGCAG	211.194	176.007	375.294	238.954	335.633
1879	sgGATAD2A_8	GATAD2A	GGGCTCCCGGGACAGCACAG	30.3058	55.0234	69.3877	65.9716	78.3512
1880	sgGATAD2A_9	GATAD2A	AGGAACAGGAGATTGAGCAG	65.4614	51.265	93.9241	68.0638	114.871
1881	sgGATAD2B_1	GATAD2B	GCAGCTTATCAAGCAGCTGA	147.921	93.2964	170.169	128.638	152.181
1882	sgGATAD2B_2	GATAD2B	GCTGGGGCTAGGAAGTGGCG	42.8918	56.0644	109.515	128.279	93.0223
1883	sgGATAD2B_3	GATAD2B	GGCAAAGCGACTCAAAATGG	77.7281	108.533	162.619	91.8328	113.764
1884	sgGATAD2B_4	GATAD2B	GAGTTACCCACCAAACAGGA	124.074	81.0344	205.717	159.612	126.886
1885	sgGATAD2B_5	GATAD2B	GCAGTCCTGTTGTCTCCATG	216.139	192.176	341.421	253.165	275.968
1886	sgGATAD2B_6	GATAD2B	TGGATATGAGTGCTAGACGG	74.6289	97.7578	183.012	126.471	121.321
1887	sgGATAD2B_7	GATAD2B	AAGGTTCATATAGATGGCAG	34.9191	68.9888	58.2419	91.1148	68.1068
1888	sgGATAD2B_8	GATAD2B	GGGTTCAACCCGCAGAAGTG	100.96	154.174	154.556	188.853	159.643
1889	sgGATAD2B_9	GATAD2B	GCGGCACTGGGCACATACAA	88.244	80.6965	132.075	172.326	146.932
1890	sgGFI1B_1	GFI1B	GCGGAGGCTGAAGTCCAAGG	172.75	117.415	136.765	135.694	144.055
1891	sgGFI1B_2	GFI1B	GACCAACCTCAAACGAGAGC	144.656	150.888	98.4584	148.718	127.012
1892	sgGFI1B_3	GFI1B	GGGGTCGGGACAGCACAATG	11.4149	20.9278	17.1543	14.5586	10.9085
1893	sgGFI1B_4	GFI1B	GAAGGCTGACTGCATGGTGG	39.0474	77.6411	64.362	43.6138	69.2451
1894	sgGFI1B_5	GFI1B	GACTCACCCGGGGTAAGGGC	69.779	91.1333	130.589	59.5465	87.4574
1895	sgGFI1B_6	GFI1B	GAGAGTCCCCATCCTGGGGT	310.132	266.573	238.864	177.265	195.499
1896	sgGFI1B_7	GFI1B	GAAGCTAGGCTTGTAGAATG	97.5061	97.555	116.283	105.017	110.697
1897	sgGFI1B_8	GFI1B	CTATGGCCACAGCTACCGGC	41.1411	86.3069	105.796	88.0942	66.8104
1898	sgGFI1B_9	GFI1B	CCATGCCTGGGGAGTAGCGG	119.745	60.2013	100.167	90.8548	106.745
1899	sgGLYR1_1	GLYR1	AAGAAGCATTTCTTTCCGCG	107.821	136.774	96.5375	108.545	78.1932
1900	sgGLYR1_2	GLYR1	GGGGATGATGGCCGGACCGA	112.541	137.004	83.7053	145.722	83.9161
1901	sgGLYR1_3	GLYR1	AGGTTGAGACGACTTCAGCG	147.353	104.342	120.314	129.801	126.601
1902	sgGLYR1_4	GLYR1	GTGCTGCAAGGGATCCGCCC	78.5088	97.1088	104.378	90.4834	70.1304
1903	sgGLYR1_5	GLYR1	GCTGCTGATTCCCTGAGACG	132.2	86.6449	92.0367	137.762	147.122
1904	sgGLYR1_6	GLYR1	AAGGACTTGAAGAAACCTCG	198.348	120.105	202.266	213.984	180.353
1905	sgGLYR1_7	GLYR1	GAATCGACGTAATTCCAGTG	98.2513	93.8507	137.748	151.924	105.701
1906	sgGLYR1_8	GLYR1	ACTTAGCCTGTCTGAAGGGA	66.7508	53.5498	75.9546	114.562	65.7986
1907	sgGLYR1_9	GLYR1	CACGGTACTAGACTCCGGGA	39.8399	128.893	40.7972	67.8409	62.0992
1908	sgGPS2_1	GPS2	TGTGTGGGCCCATAGTGAGG	165.972	196.854	150.513	144.608	167.168
1909	sgGPS2_2	GPS2	GCTGCACCGGCACATTATGA	33.0383	46.2359	22.9729	44.0966	37.4998
1910	sgGPS2_3	GPS2	AACGGAGGCGAAAGGAACAG	85.2276	88.3889	81.5945	95.782	94.0025
1911	sgGPS2_4	GPS2	AAAGTGGCCATGCACAGCAT	383.246	408.282	316.349	305.792	306.986
1912	sgGPS2_5	GPS2	ACAGGGCACCACCAGGCTGG	86.8127	94.4455	61.6928	105.698	120.214
1913	sgGPS2_6	GPS2	GGGGTGCATGGGGCGCAGAG	75.6462	78.7767	86.877	20.5999	50.5268
1914	sgGPS2_7	GPS2	GAAGCAAGGAGTCCAGGGGC	176.654	197.476	185.481	170.803	148.45
1915	sgGPS2_8	GPS2	GCAGATGCAGCCAGCAGGAA	169.391	104.558	157.114	83.3032	110.191
1916	sgGPS2_9	GPS2	GAGCGGGAGCGCAAGCGGCA	120.253	113.967	107.616	63.4214	93.465
1917	sgGSG2_1	GSG2	CGGACGGCAGGAGACAGCGG	13.4022	37.1509	35.4477	36.3097	50.7165
1918	sgGSG2_2	GSG2	TGACCGTGACCCCAAAGCGC	118.408	67.9478	51.3735	90.7682	91.8208
1919	sgGSG2_3	GSG2	CAGAAGTGCAGCACACCCTG	291.477	216.619	164.295	252.509	225.473
1920	sgGSG2_4	GSG2	GGGAAGGGCGGAAGTCGGAG	104.923	76.8975	30.5561	56.8106	50.0525
1921	sgGSG2_5	GSG2	GAGTCGCGGCTGGGGAAGGG	92.5734	37.0698	45.5325	30.6398	65.4508
1922	sgGSG2_6	GSG2	GTGTGCGGCCAGCCCAGGGA	47.0438	29.8505	20.8621	24.4252	44.0449
1923	sgGSG2_7	GSG2	GAGGTGGAGGCCGCTCGGGA	128.829	117.874	130.075	123.463	87.9001
1924	sgGSG2_8	GSG2	GGTCCAGGGAGACTTCTGGG	82.2586	179.428	102.725	113.262	167.769
1925	sgGSG2_9	GSG2	GGAAGCGACAGGAGGAGCCA	92.4906	177.062	139.915	147.529	147.375
1926	sgGTF3C4_1	GTF3C4	GGGCGGGAAGGAGCCAGCAG	9.59328	2.5281	25.7314	14.051	51.8864
1927	sgGTF3C4_2	GTF3C4	CCGTGGACACAGACACGCGG	16.8918	5.65105	6.93542	16.1308	86.7302
1928	sgGTF3C4_3	GTF3C4	GCTCCAGCACAGCGATGCTG	42.253	26.7005	53.6518	27.4706	88.5641
1929	sgGTF3C4_4	GTF3C4	GGTGTTCAACCCTGAGGGGA	162.766	150.307	170.381	115.85	159.453
1930	sgGTF3C4_5	GTF3C4	GTATGATGACAGAACTGCAC	52.627	38.8949	35.7157	40.3455	129.004
1931	sgGTF3C4_6	GTF3C4	GAACACGGCCGACCAGGCCC	45.1393	48.4936	50.9603	109.635	92.1686
1932	sgGTF3C4_7	GTF3C4	TCCGCCTCATGGTGACTCGG	41.9691	35.6097	95.1526	40.9893	142.948
1933	sgGTF3C4_8	GTF3C4	GGTGAGCGGCCTGGAACCGC	36.8354	10.5045	22.0236	20.8227	102.192
1934	sgGTF3C4_9	GTF3C4	TGGTCCTCGGACCAAGCCAG	45.577	13.2489	65.3113	14.9423	87.3626
1935	sgGTF3C5_1	GTF3C5	GCATCAGGAAGAGAACGAGG	47.233	71.0707	56.5778	55.9316	92.2951
1936	sgGTF3C5_2	GTF3C5	CAGACGCACAGGGATGGCGG	82.8973	57.93	46.6829	23.93	50.7797
1937	sgGTF3C5_3	GTF3C5	GCTCCCGCCTCAGCTCCACG	30.6133	18.8188	17.0314	19.7333	8.47382
1938	sgGTF3C5_4	GTF3C5	AAATGGTGGAGATGATGCCA	229.624	145.264	300.68	217.623	256.365
1939	sgGTF3C5_5	GTF3C5	GGTGCCCAAGCAGCCACTGG	49.1493	34.4336	97.1852	36.8421	101.085
1940	sgGTF3C5_6	GTF3C5	GAGAGTCTGCACTAACCCCG	216.47	110.709	296.414	166.223	310.053
1941	sgGTF3C5_7	GTF3C5	TCTTCTTGACGGTGATGGGG	34.3631	27.3089	66.484	26.2079	55.1431
1942	sgGTF3C5_8	GTF3C5	AATTCCTGCACAGAACGGGA	49.4096	15.1821	98.0005	41.7073	117.78
1943	sgGTF3C5_9	GTF3C5	AAGATGCTGCCGACTCTGGG	72.8545	48.061	94.8734	21.875	122.27
1944	sgH1F0_1	H1F0	GGTCTGCTTGAGGACACCGG	94.4424	93.4722	92.9078	136.734	127.961
1945	sgH1F0_2	H1F0	CAGGCCGAGAAGAACCGCGC	112.825	75.3834	136.653	170.766	124.989
1946	sgH1F0_3	H1F0	GGCTAGCCGGAAGGACCCCG	59.7954	65.5278	99.6534	68.6085	40.6933
1947	sgH1F0_4	H1F0	GGCCAAGCCCAAGCGGGCCA	41.4487	74.1126	67.3104	91.9071	58.7792
1948	sgH1F0_5	H1F0	TATCAAGAGCCACTACAAGG	133.076	235.235	241.79	229.273	169.888
1949	sgH1F0_6	H1F0	GAAGGCATCCAAGCCCAAGA	240.483	240.94	231.493	249.006	200.463
1950	sgH1F0_7	H1F0	AAGCAAAGTCCAGTGCCAAG	231.292	226.691	242.025	253.97	198.661
1951	sgH1F0_8	H1F0	GTGGTCTGTGGACTTCTTGG	145.366	121.93	146.001	135.583	171.911
1952	sgH1F0_9	H1F0	TCATGTCTGAATACTTGGGG	115.048	82.5621	160.084	118.932	132.514
1953	sgH1FOO_1	H1FOO	GAGCCACAGCAGCCTCCCGG	184.224	210.873	149.05	117.533	134.727
1954	sgH1FOO_2	H1FOO	TCAGCAGGTACTTGAAGCGG	102.238	51.2921	81.6057	65.6992	110.634
1955	sgH1FOO_3	H1FOO	GAGGCCACGGCGCATGCCAG	204.676	82.2241	103.451	141.736	101.243
1956	sgH1FOO_4	H1FOO	GCTGCGCCTGGCTTGGGAGG	77.042	57.1053	75.2621	40.5312	73.229
1957	sgH1FOO_5	H1FOO	GAGAAGGCTCGCAAGCAAGG	120.951	171.465	113.77	146.601	131.977
1958	sgH1FOO_6	H1FOO	TCCTCAGGCCCGAGCCACGG	27.5496	60.6204	50.1003	56.0183	38.2587
1959	sgH1FOO_7	H1FOO	CTCCTGGTGGGACACCGCCG	104.544	120.173	184.643	114.005	108.516
1960	sgH1FOO_8	H1FOO	GGTGCTACGCATGGTGCTGG	100.203	126.54	80.9244	128.551	108.104
1961	sgH1FOO_9	H1FOO	GCTGGAGGCGCTGCAGGCTG	87.5934	115.955	82.2646	73.7213	55.2063
1962	sgH1FX_1	H1FX	CATGTCCGTGGAGCTCGAGG	56.6607	49.0884	101.518	56.6496	74.4938
1963	sgH1FX_2	H1FX	CAAGTACAGCCAGCTGGTGG	108.235	113.562	81.1143	73.6842	93.054
1964	sgH1FX_3	H1FX	GCGCTCGCCCAGCCTACGGA	87.6053	60.7015	58.2642	82.709	57.7674
1965	sgH1FX_4	H1FX	GCTGGCCAAGATCTACACCG	215.595	298.411	143.701	198.979	157.619
1966	sgH1FX_5	H1FX	AAAGCGAAGAAGGCAGCCCC	292.104	262.476	147.799	258.798	199.767
1967	sgH1FX_6	H1FX	GCGGACAAGAAGCCCGCCAG	43.365	52.7521	85.0454	63.6194	56.06
1968	sgH1FX_7	H1FX	CGGCAAGGCCAAGAAGACGG	83.6307	107.248	51.0719	76.6553	82.3984
1969	sgH1FX_8	H1FX	CCTGCCAGTGACGACCGCCG	43.7198	104.328	47.2971	61.6758	46.3847
1970	sgH1FX_9	H1FX	AAGAAGGTGACCAAGGCTGG	126.085	126.648	118.416	92.0433	127.518
1971	sgH2AFB2_1	H2AFB2	GGCCAAGGTCCTGGAGCTGG	69.5779	81.1155	24.2907	45.8298	86.5089
1972	sgH2AFB2_2	H2AFB2	GTGGAGCGCAGTCTACGGGA	123.364	85.5363	95.6664	91.4243	119.645
1973	sgH2AFB2_3	H2AFB2	ACTCAACGCCCAGCATGCCG	211.644	133.989	209.95	175.272	157.619
1974	sgH2AFB2_4	H2AFB2	CCGAGGAGGAGGAGACGCCG	154.616	90.5114	98.5812	102.591	101.749
1975	sgH2AFB2_5	H2AFB2	GGCGCCGGTCTACCTCGCTG	58.9674	49.5751	24.112	34.3166	53.8467
1976	sgH2AFB2_6	H2AFB2	GGTACTCAATAACCGCAGCG	105.077	133.503	118.438	135.447	113.638
1977	sgH2AFB2_7	H2AFB2	GGCAACGAGGCCCAGAACAG	167.735	142.777	94.7729	122.906	118.381
1978	sgH2AFB2_8	H2AFB2	GCCAGGGGCCACTTGAGAGA	178.286	232.301	203.64	209.044	184.875
1979	sgH2AFB2_9	H2AFB2	CAGAAGCTAGTCCTCGCCAG	86.9783	101.489	99.6981	107.01	119.171
1980	sgH2AFJ_1	H2AFJ	GGGCGGCAAAGTGCGAGCAA	97.1631	158.878	193.6	159.476	114.839
1981	sgH2AFJ_2	H2AFJ	GGTGTTGGAGTACCTTACGG	188.234	185.673	179.461	187.999	180.227
1982	sgH2AFJ_3	H2AFJ	GAGGTGATCATGTCCGGTCG	79.0411	89.8625	76.4571	79.156	61.6566
1983	sgH2AFJ_4	H2AFJ	GTGCACAGACTGCTGCGCAA	296.587	195.867	229.003	245.564	192.59
1984	sgH2AFJ_5	H2AFJ	TACGCGGAGCGAGTGGGCGC	80.8864	104.409	111.815	125.481	107.599
1985	sgH2AFJ_6	H2AFJ	CAGGACGCCGCCCTGAGCGA	4.71975	34.1361	49.9105	10.3618	70.7311
1986	sgH2AFJ_7	H2AFJ	CAAATCCCGCTCCTCCCGCG	194.468	343.727	179.204	256.632	198.692
1987	sgH2AFJ_8	H2AFJ	GCGGGCCTGCAGTTCCCGGT	19.9081	38.4082	38.6195	17.2697	25.5796
1988	sgH2AFJ_9	H2AFJ	GCTGCGCAAAGGGAACTACG	131.254	82.2647	92.059	118.127	114.365
1989	sgH2AFV_1	H2AFV	TATCAAGGCTACCATAGCTG	197.91	228.354	210.475	231.253	206.945
1990	sgH2AFV_2	H2AFV	AGCACTGTACACGGCAGCAG	171.78	230.395	116.216	108.248	123.629
1991	sgH2AFV_3	H2AFV	TCTGGAGTACCTCACTGCAG	80.3304	28.7825	41.4227	73.7832	105.543
1992	sgH2AFV_4	H2AFV	ATTGCAAGCTGCAAGTGACG	155.48	229.949	133.582	174.628	144.118
1993	sgH2AFV_5	H2AFV	ATTTAGGCTGGAGGCAAAGC	209.562	65.7171	207.795	92.5509	101.022
1994	sgH2AFV_6	H2AFV	CTGTACAAACCTCTGCAGTG	330.217	235.208	197.978	244.933	169.129
1995	sgH2AFV_7	H2AFV	TGCTTTGTAGGTGCTGGAGC	162.281	117.347	111.737	145.004	130.744
1996	sgH2AFV_8	H2AFV	AATCCGTGGTGATGAAGAGT	60.5051	93.3505	65.4007	91.1891	82.0823
1997	sgH2AFV_9	H2AFV	GACAGCAGAAAACTGCTTAG	161.56	127.595	146.828	132.909	184.274
[truncated: 5,608 more rows]
